# Supplementary material for: Approximate size and preliminary composition of the low-mass zinc pool in the cytosol of Saccharomyces cerevisiae
Source: J Biol Chem. 2026 Mar 20;302(5):111394. doi: 10.1016/j.jbc.2026.111394 (PMC13092671; doi:10.1016/j.jbc.2026.111394)
Supplement: Data and Fits [file mmc1.xlsx]

## Sheet: Figure 2 Data
Legend for SI Data and Fits Summary
Sheet name	Description
Figure 2 Data	Data used to generate Fig 2
Figure 3 Data	Data used to generate Fig 3
Figures 2 and 3 summary	Summary of fitting Fig. 2 and 3
Figure 4 Data	Data used to generate Fig 4
Figure 4 summary	summary used to generate Fig 4
Figure 5 data	data used to generate Fig 5
Figure 5 summary	summary used to generate Fig 5
Figure 6 data	data used to generate Fig 6
Figure 6 summary	summary used to generate Fig 6
Figure 7 data	data used to generate Fig 7
Figure 7 summary	summary used to generate Fig 7
Figure 8 data	data used to generate Fig 8
Figure 8 summary	summary used to generate Fig 8
Figure 9 data	data used to generate Fig 9
Figure 9 summary	summary used to generate Fig 9
Figure 10 data	data used to generate Fig 10
Figure 10 summary	summary used to generate Fig 10
Elution Volume 0uM Zn CYT (mL)	S32 0uM Zn CYT	Total Zn 0uM Zn CYT	Elution Volume 0uM Zn FTS (mL)	S32 0uM Zn FTS	Total Zn 0uM Zn FTS
0.0303259	106073	45221.7	0.0303002	135615	52835.8
0.0599181	101728	45902	0.0598924	133587	53933.6
0.0895103	101114	45696.4	0.0894846	136748	54398.3
0.119103	110478	48844.2	0.119077	138603	54698.7
0.148695	108973	47794.5	0.148669	137972	56008.4
0.178287	103490	48891.8	0.178261	141904	57695.8
0.207879	106633	48764.6	0.207853	141125	59625.9
0.237471	104684	48851.8	0.237446	140603	58150.8
0.267064	103267	47634.2	0.267038	145000	57258.2
0.296656	103812	47545.2	0.29663	139396	56633.4
0.326248	101903	46867.1	0.326222	142414	55899.9
0.35584	103320	47413.5	0.355814	140350	55913.6
0.385432	107854	47168.1	0.385407	136531	56264.2
0.415025	104819	46841.8	0.414999	140700	56157.4
0.444617	107193	47517.2	0.444591	142303	56198.6
0.474209	106477	46855.6	0.474183	138981	55925
0.503801	107477	47111.1	0.503775	142791	57683.7
0.533393	110272	46895.7	0.533368	140041	55540.7
0.562986	104474	48103	0.56296	136345	55774.7
0.592578	102599	47859.7	0.592552	143362	55459
0.62217	102330	47045.9	0.622144	142645	56521.6
0.651762	105743	47704.2	0.651736	136265	55597.5
0.681354	104068	47136.2	0.681329	142507	55796.1
0.710947	106815	47572	0.710921	145810	57706.7
0.740539	110139	47476.9	0.740513	138942	55848.2
0.770131	127594	48076.9	0.770105	137369	56643.7
0.799723	105570	47008.1	0.799697	141126	57093.1
0.829315	107449	47906.2	0.82929	144167	56678.8
0.858908	108051	46859.2	0.858882	137073	56175.7
0.8885	108253	47405.2	0.888474	136720	56089.1
0.918092	102004	47660.6	0.918066	142485	55702.4
0.947684	100500	47942.9	0.947658	140691	56381.2
0.977276	103280	47991.4	0.977251	143560	56879.4
1.00687	104405	46751.9	1.00684	140543	56924
1.03646	101897	47056	1.03643	140435	55664.4
1.06605	106045	47047.7	1.06603	140174	57450.6
1.09565	101451	48163.9	1.09562	141487	56391.6
1.12524	109036	47099.3	1.12521	142395	56309.2
1.15483	111332	48053.1	1.1548	145449	56539.8
1.18442	104785	47717.7	1.1844	143612	56235.7
1.21401	104258	47916.2	1.21399	140427	56242.5
1.24361	104204	47237.9	1.24358	142910	56096.8
1.2732	104766	47637.4	1.27317	137750	56013.9
1.30279	100655	47233.1	1.30276	140452	55951.2
1.33238	105588	47348.4	1.33236	145116	55470.2
1.36197	102814	47608.9	1.36195	142622	57313.5
1.39157	106080	47591.9	1.39154	141774	56212.3
1.42116	106067	47944.6	1.42113	139669	56083.6
1.45075	104805	47555.5	1.45073	140520	57206.1
1.48034	104568	47337	1.48032	139038	56942.7
1.50994	108239	47545.3	1.50991	134482	56541.9
1.53953	106054	48131.7	1.5395	137300	56566
1.56912	103833	46943.6	1.56909	142030	58127.5
1.59871	108174	47381.8	1.59869	141581	55933.4
1.6283	103360	48014.8	1.62828	143948	56414.5
1.6579	102887	47399.6	1.65787	142215	56115.9
1.68749	228334	49680.8	1.68746	143056	55774.7
1.71708	108922	48459.2	1.71706	141453	55916.4
1.74667	107779	47936.4	1.74665	145146	55741.4
1.77627	106794	48504.6	1.77624	135315	56779.3
1.80586	109927	49122	1.80583	142219	56245.8
1.83545	129654	49628.3	1.83542	147748	56381.6
1.86504	188132	49508.1	1.86502	143100	56048.9
1.89463	144014	49225.6	1.89461	141233	56523.5
1.92423	141403	49382.7	1.9242	143029	56484.9
1.95382	153388	49218.9	1.95379	144455	56536.3
1.98341	125478	49631.4	1.98339	141459	56790.6
2.013	213770	48871.5	2.01298	138402	56771.9
2.0426	155617	48900	2.04257	140842	57104.5
2.07219	176025	49706.7	2.07216	144935	56220.6
2.10178	149100	48782.8	2.10175	147742	58709.3
2.13137	133536	49020.1	2.13135	152099	56526.3
2.16096	132704	48746.1	2.16094	183029	56792.1
2.19056	137058	49459.5	2.19053	205472	56220
2.22015	129471	49330.7	2.22012	153270	57502.3
2.24974	536718	50272.2	2.24972	143380	56487.9
2.27933	108663	47951.4	2.27931	145925	57044.5
2.30893	105134	47919.6	2.3089	142727	56819.4
2.33852	106046	48222.4	2.33849	142880	55839.9
2.36811	107246	47675.7	2.36808	140430	55618.9
2.3977	108172	47739.7	2.39768	144841	55801.4
2.42729	106942	47822.6	2.42727	141251	55986.4
2.45689	107394	47279.9	2.45686	142991	56155.4
2.48648	106741	47229.8	2.48645	139553	56479.4
2.51607	107019	47635.5	2.51605	139749	56403.1
2.54566	107715	46905.9	2.54564	136471	56250.7
2.57526	106896	47872.9	2.57523	143959	56127.3
2.60485	106580	47341.5	2.60482	144217	55622.8
2.63444	105722	47855.8	2.63441	142136	56879.1
2.66403	103146	47640.3	2.66401	139819	56500.6
2.69362	108248	47951.1	2.6936	144109	56438
2.72322	104642	47792.7	2.72319	139305	55788.2
2.75281	102227	47149.2	2.75278	140825	55744.5
2.7824	106227	47735.5	2.78237	143828	55774.8
2.81199	105653	47178.1	2.81197	141063	55337
2.84158	106754	47470	2.84156	143569	55796.1
2.87118	105850	48227.1	2.87115	143442	55899.7
2.90077	104615	47249.8	2.90074	143411	55926
2.93036	101359	47729.3	2.93034	138647	56414.2
2.95995	104725	47428.6	2.95993	140603	56010.5
2.98955	107194	48082	2.98952	144894	55900
3.01914	109477	47908.2	3.01911	139115	57099.9
3.04873	108392	48309.2	3.0487	140522	56172.1
3.07832	260452	49343.3	3.0783	139954	55864.8
3.10791	108924	47146.3	3.10789	141826	55721.3
3.13751	104482	47627.3	3.13748	141039	56127.2
3.1671	105783	47770.8	3.16707	140928	55606
3.19669	104852	47924.6	3.19667	144307	55487.5
3.22628	102874	47742.8	3.22626	139749	55936.8
3.25588	104561	47497	3.25585	140692	55567.8
3.28547	109540	47074.3	3.28544	138925	54546.8
3.31506	105843	47503.8	3.31503	142906	55315.6
3.34465	100595	47512.3	3.34463	139987	55891.4
3.37424	106361	47966.4	3.37422	140899	55256.6
3.40384	103928	46975.7	3.40381	138649	56596.8
3.43343	105756	47983.2	3.4334	142307	54992.7
3.46302	104386	47505.4	3.463	140631	57528.9
3.49261	101200	48021.6	3.49259	136006	55729.8
3.52221	103448	47345.2	3.52218	142950	55803
3.5518	105277	47471.9	3.55177	140548	56426.7
3.58139	103988	47779.3	3.58136	142459	56917.4
3.61098	108476	48300.5	3.61096	140654	57131.9
3.64057	108889	47564	3.64055	139014	57470.6
3.67017	132892	47816.2	3.67014	139937	57922.1
3.69976	152655	47906.6	3.69973	143799	57948.6
3.72935	140698	48140.8	3.72933	139245	57958.8
3.75894	171404	48499.8	3.75892	140846	59205.7
3.78854	124998	48087.2	3.78851	143234	57246
3.81813	271242	47527.3	3.8181	139025	57272.4
3.84772	180394	48138.7	3.84769	145070	56864.7
3.87731	144888	47754.3	3.87729	142759	58254.4
3.9069	132721	48290.5	3.90688	139861	56426.6
3.9365	142632	47759.6	3.93647	144405	57041.6
3.96609	147995	47878.1	3.96606	139802	56714.3
3.99568	130066	48028.2	3.99566	142533	56132.6
4.02527	128087	48222	4.02525	146237	56240.9
4.05487	127786	47746.2	4.05484	142909	56312.8
4.08446	153869	48197	4.08443	142326	56329.6
4.11405	216742	47872.8	4.11402	142814	56024.7
4.14364	149149	47954.7	4.14362	142075	55851.4
4.17323	146404	48242.3	4.17321	135540	55567.5
4.20283	134895	47656.1	4.2028	142070	55625.8
4.23242	134261	48097.1	4.23239	139924	56173.8
4.26201	141745	48162.1	4.26198	144162	56330.2
4.2916	261102	48088.4	4.29158	142814	56113.9
4.32119	190076	48138.3	4.32117	143598	56757
4.35079	168741	47633.9	4.35076	144959	57851.6
4.38038	132654	47875	4.38035	141849	57495.3
4.40997	138817	47672.8	4.40995	142723	57824.9
4.43956	142963	47898.3	4.43954	144042	57736
4.46916	117795	48317.3	4.46913	140194	58975.4
4.49875	125699	48391	4.49872	142547	56110.6
4.52834	131759	48118.8	4.52831	139970	55970.1
4.55793	108886	47802.7	4.55791	141682	55900.2
4.58752	107998	47669.6	4.5875	142948	55655.9
4.61712	105317	47380.2	4.61709	139490	56531.7
4.64671	106445	47540.1	4.64668	147568	55918.4
4.6763	101304	47874.9	4.67628	138880	55873.5
4.70589	103745	47209.6	4.70587	142698	55395.7
4.73549	104291	47253.1	4.73546	141626	55998.4
4.76508	108329	47620.7	4.76505	143789	55564.1
4.79467	104876	47025.7	4.79464	140786	56025.6
4.82426	107215	47221.4	4.82424	136702	54942.4
4.85385	102208	47148.1	4.85383	140789	55512
4.88345	103159	47712.4	4.88342	139361	55886.9
4.91304	108090	47162.9	4.91301	142327	55970.3
4.94263	105209	47219.8	4.94261	141657	56309.4
4.97222	100089	47289.7	4.9722	137765	55024.7
5.00182	108393	47170.9	5.00179	137856	56732.1
5.03141	106965	47563.7	5.03138	142746	55987.3
5.061	100939	47333.2	5.06097	141267	54989.3
5.09059	104521	47011	5.09057	143956	56122.2
5.12018	105978	47689.1	5.12016	142779	55520.6
5.14978	105167	47108.1	5.14975	136023	55443.6
5.17937	104399	47224.7	5.17934	138681	56530.1
5.20896	102725	47396.9	5.20894	140822	55527.5
5.23855	104190	47407.1	5.23853	143519	55651.1
5.26815	108991	47831	5.26812	147277	55903.2
5.29774	119012	49921	5.29771	141198	55462.4
5.32733	123964	50619.6	5.3273	141740	55430.4
5.35692	136825	50706.3	5.3569	142738	55688
5.38651	249168	49592.3	5.38649	143433	54924.2
5.41611	107801	47856.1	5.41608	136161	54447.7
5.4457	102774	46522.7	5.44567	139118	56206.2
5.47529	103389	47301.4	5.47527	143432	55758.2
5.50488	107700	46506.4	5.50486	140380	56362.9
5.53448	103558	46678.5	5.53445	141473	55380.4
5.56407	105349	47002.5	5.56404	144096	55218.3
5.59366	103981	47054.2	5.59363	139179	54913.1
5.62325	104333	47082.7	5.62323	138997	55853.3
5.65284	101997	47319.8	5.65282	136418	54710.2
5.68244	103618	47621.1	5.68241	139886	55923.7
5.71203	104008	47298.3	5.712	141587	55816.6
5.74162	103530	47491.8	5.74159	145872	54963.8
5.77121	107975	47614	5.77119	140523	55970.1
5.8008	103536	46695	5.80078	137260	55111.3
5.8304	101668	47037.5	5.83037	142008	55685.9
5.85999	102491	47132.7	5.85996	144191	56088.8
5.88958	102833	47418.5	5.88956	141554	55897
5.91917	105824	47854.6	5.91915	141288	55183.1
5.94877	103090	47254.8	5.94874	140890	55387.2
5.97836	106357	46834	5.97833	141325	54635.2
6.00795	102261	46877.3	6.00792	139714	55557.4
6.03754	108942	47861	6.03752	140653	55869.7
6.06713	105050	47271.6	6.06711	144588	55605.6
6.09673	102421	47553.7	6.0967	137562	55002.5
6.12632	102443	47222.7	6.12629	142660	55166.1
6.15591	100330	47373.4	6.15589	137600	55657.9
6.1855	111822	48056.7	6.18548	141341	54899.3
6.2151	108009	48075	6.21507	143078	55282.2
6.24469	105430	48186.9	6.24466	144967	55249.7
6.27428	110055	48302.1	6.27425	145217	55470.4
6.30387	122951	48621.1	6.30385	141205	55815.3
6.33346	113314	48606.1	6.33344	141246	56264.4
6.36306	111315	48505.9	6.36303	135683	55881.5
6.39265	133431	49097.3	6.39262	141278	54825.8
6.42224	180226	48856.8	6.42222	138630	55515.3
6.45183	138770	49118.8	6.45181	141380	55623.8
6.48143	133550	48246.9	6.4814	162417	55595.5
6.51102	135055	48104.9	6.51099	157454	55851.3
6.54061	130241	49030.3	6.54058	158900	55789.5
6.5702	210617	48315.5	6.57018	156281	55477.3
6.59979	204217	48340.4	6.59977	160254	55391.8
6.62939	160787	48819.8	6.62936	157381	55089.4
6.65898	137561	48820.1	6.65895	156025	55366.9
6.68857	134153	49202.6	6.68855	160103	55547.6
6.71816	128860	49363	6.71814	161888	54822.1
6.74776	149292	50599	6.74773	161864	56660.4
6.77735	135347	48729.8	6.77732	148385	55161.7
6.80694	144025	49137.4	6.80691	144350	55408.9
6.83653	110805	46930.7	6.83651	140658	55943.2
6.86612	102348	47328.2	6.8661	143662	55041.2
6.89572	107821	47698.9	6.89569	136686	55071.6
6.92531	105444	47548.8	6.92528	140725	55240.1
6.9549	105438	48053.1	6.95488	143506	54937.5
6.98449	107861	48136.7	6.98447	138323	55946.9
7.01409	103403	46994	7.01406	144008	54701.9
7.04368	106060	49331.3	7.04365	145455	54865.6
7.07327	101093	48834.9	7.07324	141895	55074.5
7.10286	104830	48866.8	7.10284	141911	54511.4
7.13245	102043	49088.6	7.13243	139250	55133
7.16205	104292	50270.1	7.16202	139088	55513.8
7.19164	101641	49555.2	7.19161	146987	55370.2
7.22123	104778	50455.6	7.2212	146131	55149.8
7.25082	105183	50199.9	7.2508	140734	54763.1
7.28041	101971	49690.4	7.28039	144648	55738.1
7.31001	105120	49441.6	7.30998	137058	55299
7.3396	102132	50101.6	7.33957	137161	55323.1
7.36919	104583	49254.3	7.36917	142032	55806.2
7.39878	104860	49177.4	7.39876	138424	55586.5
7.42838	102855	49234.6	7.42835	143238	55033
7.45797	104352	49055.8	7.45794	144543	54536.9
7.48756	105458	48731.5	7.48753	143814	54362.6
7.51715	102936	49632	7.51713	139023	55380.4
7.54674	105615	49129.2	7.54672	141683	55387.1
7.57634	101572	48514.1	7.57631	143805	54865.7
7.60593	105129	48529.3	7.6059	135759	54917.8
7.63552	107793	49216	7.6355	138999	55527.8
7.66511	106251	50014.4	7.66509	145852	55036
7.69471	161296	50522.7	7.69468	141296	54783.5
7.7243	108469	50431.8	7.72427	140543	55286.8
7.75389	111110	52027.9	7.75386	140148	55607.8
7.78348	115233	55413.8	7.78346	141943	55007.7
7.81307	123831	60442.6	7.81305	142078	55049
7.84267	140585	70220.8	7.84264	134668	54867.4
7.87226	170063	90973.6	7.87223	139082	55077.8
7.90185	220556	127320	7.90183	143833	55249.8
7.93144	348569	197579	7.93142	143541	55028.1
7.96104	558925	316651	7.96101	143086	54523
7.99063	821601	511450	7.9906	143704	55422.1
8.02022	1.25285e+06	761637	8.02019	146472	55856.3
8.04981	1.68153e+06	1.05582e+06	8.04979	140831	55424
8.0794	1.78704e+06	1.3756e+06	8.07938	141526	55502.3
8.109	1.81247e+06	1.65896e+06	8.10897	145571	54182.7
8.13859	2.0837e+06	1.90404e+06	8.13856	141116	55170.1
8.16818	2.32285e+06	2.05054e+06	8.16816	137763	55400.6
8.19777	2.24323e+06	2.14352e+06	8.19775	138884	54249.3
8.22737	2.12433e+06	2.1645e+06	8.22734	140240	54914.3
8.25696	2.01044e+06	2.10022e+06	8.25693	141637	55183.3
8.28655	1.89964e+06	2.05043e+06	8.28652	138869	55019.5
8.31614	1.79173e+06	1.9476e+06	8.31612	139438	55413.5
8.34573	1.65876e+06	1.85815e+06	8.34571	136912	54909.4
8.37533	1.54904e+06	1.72989e+06	8.3753	142144	55257
8.40492	1.38298e+06	1.62073e+06	8.40489	137626	54850.8
8.43451	1.32326e+06	1.49945e+06	8.43449	142879	55277
8.4641	1.34181e+06	1.38774e+06	8.46408	141351	55302
8.4937	1.18958e+06	1.2966e+06	8.49367	141210	55003.1
8.52329	1.41459e+06	1.16505e+06	8.52326	141508	54864
8.55288	1.12489e+06	1.0721e+06	8.55285	138827	55591.3
8.58247	1.0217e+06	982855	8.58245	141012	54678.7
8.61206	972612	891734	8.61204	140547	55133
8.64166	917905	801036	8.64163	141081	55084.6
8.67125	795953	728732	8.67122	141901	55026.5
8.70084	714239	661051	8.70081	145172	55450.3
8.73043	668925	604600	8.73041	140644	54596.5
8.76002	604643	555582	8.76	143058	54791.9
8.78962	573130	520675	8.78959	145248	54909.2
8.81921	559539	479628	8.81918	141595	55363.4
8.8488	495158	452835	8.84878	140177	55216.5
8.87839	455535	433321	8.87837	139915	55043
8.90799	407889	417985	8.90796	143648	55372
8.93758	403403	412528	8.93755	141442	55439
8.96717	381655	412370	8.96714	138558	55515.4
8.99676	347425	418170	8.99674	143245	56106.6
9.02635	339720	433198	9.02633	145043	55099.6
9.05595	322498	455575	9.05592	143646	54828.8
9.08554	320008	476766	9.08551	141555	54994.4
9.11513	316518	507628	9.11511	142142	55030.9
9.14472	314142	536576	9.1447	141007	54774.2
9.17432	323208	572780	9.17429	139622	54814
9.20391	314011	618567	9.20388	145519	54979.3
9.2335	326340	655278	9.23347	141586	54047.4
9.26309	333418	697641	9.26307	139110	55151.9
9.29268	329108	748330	9.29266	138865	54289.4
9.32228	339277	799274	9.32225	142500	53625.6
9.35187	334060	844214	9.35184	139061	55199.8
9.38146	336738	881988	9.38144	140067	54623.7
9.41105	333445	921905	9.41103	144167	54523.5
9.44065	352228	956242	9.44062	139163	54456.3
9.47024	338801	998657	9.47021	138756	54508.1
9.49983	351713	1.0227e+06	9.4998	139366	54641.9
9.52942	368863	1.05586e+06	9.5294	138072	54548.3
9.55901	369619	1.05692e+06	9.55899	142377	55174.9
9.58861	385608	1.07762e+06	9.58858	137968	54591.8
9.6182	373050	1.07951e+06	9.61817	137177	54636.9
9.64779	385563	1.0525e+06	9.64777	136528	54593.6
9.67738	392119	1.04052e+06	9.67736	138942	54536.4
9.70698	392989	1.01136e+06	9.70695	142881	54744.1
9.73657	410964	979953	9.73654	140458	54378.2
9.76616	396076	946693	9.76613	142077	54247.7
9.79575	431659	898258	9.79573	139839	54562.9
9.82534	435375	853569	9.82532	137675	55246.6
9.85494	489489	809996	9.85491	137440	54327.8
9.88453	480986	749255	9.8845	141281	53558.7
9.91412	468316	730576	9.91409	143730	54812.7
9.94371	1.69494e+06	658512	9.94369	138945	54629.8
9.97331	589392	592863	9.97328	143987	54503.5
10.0029	380329	532607	10.0029	139935	53938.8
10.0325	343611	483337	10.0325	134097	54147.7
10.0621	329346	434852	10.0621	138549	54951
10.0917	319227	389156	10.0916	140368	54294.4
10.1213	311674	356085	10.1212	138679	54307.5
10.1509	290695	325006	10.1508	144781	54646.6
10.1805	275246	291850	10.1804	138044	54599.6
10.21	260701	266813	10.21	141412	53993.6
10.2396	266869	239781	10.2396	134759	54716.9
10.2692	247053	221149	10.2692	137711	54172.7
10.2988	225421	200999	10.2988	142385	54195.8
10.3284	226162	185657	10.3284	138570	54358
10.358	201297	172189	10.358	140903	54509.4
10.3876	201521	158981	10.3876	143291	54549.7
10.4172	193583	147264	10.4172	138351	54590.2
10.4468	193041	140687	10.4468	137230	54341
10.4764	193037	131564	10.4763	145986	54237.8
10.506	180010	125662	10.5059	139207	53844.8
10.5356	176090	119497	10.5355	141116	54144
10.5651	170654	115306	10.5651	136606	54524.8
10.5947	173732	113786	10.5947	139210	54154.3
10.6243	179870	108293	10.6243	143611	54381.4
10.6539	180133	106411	10.6539	141231	53971.5
10.6835	227656	104440	10.6835	139880	55213.2
10.7131	197419	103888	10.7131	143690	54187.7
10.7427	830834	104031	10.7427	139932	54813.6
10.7723	147818	97705.2	10.7723	137537	54666.7
10.8019	159903	96559	10.8019	140117	54080.8
10.8315	155938	94530.8	10.8315	135010	55012.9
10.8611	161617	93072.3	10.861	143257	54194.3
10.8907	158614	93520.2	10.8906	141179	53991.8
10.9203	155007	92919.1	10.9202	144263	55021.4
10.9498	156361	93057.8	10.9498	137780	54600
10.9794	156569	92715.8	10.9794	142141	54623.1
11.009	157675	91562	11.009	142503	55297.1
11.0386	161150	93700.1	11.0386	139650	54603.9
11.0682	162986	94323.1	11.0682	146591	54343.2
11.0978	173309	94281.5	11.0978	144073	55848.3
11.1274	171568	94238.1	11.1274	140231	54217.6
11.157	171893	95219.5	11.157	145731	54220.8
11.1866	168516	94580.5	11.1866	142649	54445.2
11.2162	176160	95084.3	11.2162	145195	54638.6
11.2458	172775	96186.8	11.2457	146432	54800.5
11.2754	176153	96193.8	11.2753	143290	54735.3
11.305	176915	96199.7	11.3049	147323	54904.7
11.3345	183080	94757.5	11.3345	147124	54937.8
11.3641	180128	94138.2	11.3641	165747	55021.3
11.3937	177363	92165.3	11.3937	150127	56130.6
11.4233	169508	92918.8	11.4233	149558	54486.5
11.4529	169365	90495.9	11.4529	144414	55119.5
11.4825	172441	89029.9	11.4825	145885	54473.2
11.5121	157408	87216.5	11.5121	143673	54474.6
11.5417	157443	84215.5	11.5417	141732	54635.4
11.5713	161263	82333.8	11.5713	148521	54178.8
11.6009	161616	81370.2	11.6009	142247	54593.4
11.6305	155993	78362.5	11.6304	147896	54777.2
11.6601	156467	76396.8	11.66	139688	53973.6
11.6897	158469	74546.2	11.6896	144727	54651.9
11.7192	162917	72935.3	11.7192	153136	53393.9
11.7488	160690	71890	11.7488	145666	53893.2
11.7784	160839	71160.1	11.7784	145613	54636.8
11.808	169948	69658.9	11.808	143131	53820.2
11.8376	162615	69154.2	11.8376	147024	53963.5
11.8672	169294	66728.4	11.8672	146826	53602.8
11.8968	171059	66726.6	11.8968	146876	54583.3
11.9264	175457	65199.8	11.9264	150049	54105.6
11.956	174131	65176.4	11.956	150549	54929.1
11.9856	167697	64955.4	11.9855	148313	55015.8
12.0152	180588	63646.9	12.0151	144946	54647
12.0448	172463	63814.5	12.0447	152108	55422.7
12.0744	181091	62539	12.0743	149815	54352.9
12.1039	165990	62521.1	12.1039	147162	54127.3
12.1335	167610	61882.1	12.1335	146522	54125.8
12.1631	176370	61783.7	12.1631	149243	54785.4
12.1927	170795	61101.6	12.1927	146715	53881.8
12.2223	169758	61322.8	12.2223	144063	54257.3
12.2519	161154	61432.5	12.2519	144714	53253.3
12.2815	163231	60680.6	12.2815	148143	54119.5
12.3111	166347	61045.1	12.3111	144689	53562.9
12.3407	165239	60040.7	12.3407	145143	53731.5
12.3703	155289	60801.1	12.3702	145942	54727
12.3999	154309	60209.2	12.3998	155310	53610.8
12.4295	152926	59187.1	12.4294	145312	54440.1
12.459	153908	59382.4	12.459	143780	54114.2
12.4886	147221	59743.7	12.4886	148993	53963.5
12.5182	149321	59654.7	12.5182	152244	54623.5
12.5478	147279	59128.2	12.5478	146673	53910
12.5774	154370	59588.1	12.5774	145110	54032.4
12.607	150616	59668.2	12.607	149499	54469.7
12.6366	151125	59163.5	12.6366	149094	54466.5
12.6662	147496	60206.5	12.6662	147166	54229
12.6958	139794	58682.3	12.6958	148248	54169.1
12.7254	143164	58764.4	12.7254	145550	53834.9
12.755	140320	58968.5	12.7549	143193	54750.4
12.7846	142676	58495.1	12.7845	152205	53853.3
12.8142	142887	58301.1	12.8141	146670	54506.4
12.8437	147455	58754.3	12.8437	150863	54145.8
12.8733	138862	58111.3	12.8733	151241	53547.9
12.9029	142166	58608.9	12.9029	145120	54113.7
12.9325	141575	58241.1	12.9325	145881	53411.8
12.9621	140460	59205.5	12.9621	147682	53544.2
12.9917	141072	58384.9	12.9917	149383	53926.8
13.0213	152161	59056.3	13.0213	147979	54282.8
13.0509	136746	57719.8	13.0509	144825	54379.9
13.0805	142832	58181.1	13.0805	147343	53188.3
13.1101	139542	58546.6	13.1101	147465	54483.2
13.1397	131760	58363.3	13.1396	149815	53387.3
13.1693	136844	58401.6	13.1692	149108	54202.3
13.1989	139861	59030.3	13.1988	149821	54845.8
13.2284	132045	58644.7	13.2284	146716	54263
13.258	136882	58134.5	13.258	148793	54976.1
13.2876	133101	58252.9	13.2876	145364	54896.3
13.3172	137098	58734.7	13.3172	152879	53754.6
13.3468	134224	58929.4	13.3468	146806	54739
13.3764	133974	58146	13.3764	153134	54246
13.406	139295	58764.1	13.406	168797	54240.8
13.4356	138354	57163	13.4356	164869	54269
13.4652	142025	58558.6	13.4652	165641	54410.9
13.4948	136304	58635.4	13.4948	161807	54120.6
13.5244	140483	58808.1	13.5243	166552	54070.2
13.554	136528	58585.1	13.5539	163208	53993.5
13.5836	147613	58787.7	13.5835	167897	54345.8
13.6131	141575	59148.6	13.6131	170050	54588.2
13.6427	141156	58471.5	13.6427	170439	54519.4
13.6723	141866	58345	13.6723	162096	54434.9
13.7019	149291	58901.9	13.7019	161675	54424.7
13.7315	149617	59865.5	13.7315	159461	53612.7
13.7611	150931	60806.2	13.7611	162600	54279.7
13.7907	152990	59918.6	13.7907	161071	53482.6
13.8203	156472	59850.2	13.8203	162284	54434.7
13.8499	155681	60455.5	13.8499	164081	54007.4
13.8795	161843	60139.8	13.8794	161522	54367.5
13.9091	158308	59810.1	13.909	168440	53435.6
13.9387	160298	60084.2	13.9386	163717	53190.3
13.9683	152348	60719.5	13.9682	160644	54201.2
13.9978	157179	60011	13.9978	169373	54752.3
14.0274	157608	60113.2	14.0274	164734	54372.7
14.057	157092	60940.1	14.057	169444	53928.5
14.0866	154316	61033.9	14.0866	163305	53741.1
14.1162	157842	60196.8	14.1162	164313	53797.9
14.1458	154188	60496.8	14.1458	165369	54170.4
14.1754	157799	60950	14.1754	165475	54364.3
14.205	159546	59907.2	14.205	162627	54533.3
14.2346	160267	60921.5	14.2346	159616	54346.6
14.2642	161127	61354.7	14.2641	168068	54706.6
14.2938	178782	62945.1	14.2937	157407	55752.9
14.3234	199615	62636	14.3233	161373	55035.8
14.353	215861	65831	14.3529	158553	56511
14.3825	256277	66989.3	14.3825	153533	56833.8
14.4121	776082	68027.4	14.4121	153253	58676.2
14.4417	332481	69603.8	14.4417	156643	59838.2
14.4713	390148	71170.7	14.4713	156963	61281.7
14.5009	384943	72341.3	14.5009	159836	63103.4
14.5305	420441	74568.5	14.5305	161013	63368.8
14.5601	379128	75879.1	14.5601	158175	64576.6
14.5897	382922	76288	14.5897	157302	66924.2
14.6193	368971	77203.2	14.6193	157614	67141.2
14.6489	351103	80087.2	14.6488	160373	68182.7
14.6785	309623	79812.9	14.6784	155062	68442.8
14.7081	302303	78425.2	14.708	160764	67280.8
14.7376	291310	78200.4	14.7376	156672	67294.5
14.7672	289955	76896.3	14.7672	162518	67197.8
14.7968	268716	75765.8	14.7968	165203	65989.5
14.8264	276354	74180.9	14.8264	160946	66164.8
14.856	265028	71623.5	14.856	168382	65419.5
14.8856	260072	70565.6	14.8856	162466	63718.7
14.9152	272462	69871.2	14.9152	167689	62720.5
14.9448	288211	67928.9	14.9448	174489	61234.7
14.9744	313259	66968	14.9744	178356	60728.8
15.004	356129	65816.4	15.004	194346	60957.7
15.0336	433596	64090.3	15.0335	206740	59338.1
15.0632	542661	63510	15.0631	239072	58521
15.0928	728656	63382.1	15.0927	282623	57460.2
15.1223	973035	62452.1	15.1223	330662	56185.7
15.1519	1.28254e+06	61882.4	15.1519	418835	56349.3
15.1815	1.73557e+06	62189.3	15.1815	540708	55900
15.2111	1.73235e+06	62164.8	15.2111	652982	55611
15.2407	2.15002e+06	60911	15.2407	813650	55569.3
15.2703	2.74396e+06	60557.4	15.2703	933101	55936.9
15.2999	3.18202e+06	62668.5	15.2999	1.06111e+06	55832.9
15.3295	3.39515e+06	61149.3	15.3295	1.17591e+06	54290.5
15.3591	3.73972e+06	60268.2	15.3591	1.29015e+06	55311.8
15.3887	4.0387e+06	60381.2	15.3887	1.3994e+06	55124.5
15.4183	3.9398e+06	59322.2	15.4182	1.38779e+06	54616.8
15.4479	3.96857e+06	59370.9	15.4478	1.31564e+06	54200.9
15.4775	3.53232e+06	59355.6	15.4774	1.25801e+06	54294.2
15.507	3.49461e+06	59198.9	15.507	1.23947e+06	54274
15.5366	3.30565e+06	58958	15.5366	1.10339e+06	54616.8
15.5662	2.81236e+06	59337.6	15.5662	972526	54803.8
15.5958	2.4656e+06	59131.9	15.5958	893186	53911.5
15.6254	2.115e+06	59100.2	15.6254	766832	54358.1
15.655	1.83597e+06	58756	15.655	661977	55318.4
15.6846	1.75941e+06	58268	15.6846	587355	54342.9
15.7142	1.40981e+06	58536.6	15.7142	550601	54046.7
15.7438	1.2315e+06	58799.3	15.7438	480396	55000
15.7734	1.08859e+06	58824.5	15.7734	439045	55000
15.803	1.21451e+06	59285.7	15.8029	411699	55000
15.8326	1.08779e+06	58350	15.8325	448696	55000
15.8622	918379	58814.4	15.8621	370489	54000
15.8917	864464	59053.2	15.8917	383558	54715.4
15.9213	815403	58986.8	15.9213	415386	54000
15.9509	813494	59162	15.9509	415150	55000
15.9805	771147	59002.7	15.9805	453674	55000
16.0101	755698	58849.6	16.0101	489688	54500
16.0397	755253	59010.2	16.0397	527424	54500
16.0693	773063	58761	16.0693	558024	54700
16.0989	821661	59367.5	16.0989	592855	54700
16.1285	800167	59176.7	16.1285	590390	54700
16.1581	768997	58839.6	16.158	629148	54700
16.1877	767910	59250.8	16.1876	625137	54700
16.2173	768205	58415.2	16.2172	609430	55380.3
16.2469	739541	58258	16.2468	607273	56245.8
16.2764	716353	58765.8	16.2764	592988	55347.1
16.306	659773	58017.7	16.306	565121	54386.5
16.3356	668730	58633.7	16.3356	543608	54416.5
16.3652	632688	58471.8	16.3652	524687	54677.1
16.3948	573410	58974.8	16.3948	481215	54392.8
16.4244	549169	57836.9	16.4244	471000	54450
16.454	508100	57636.4	16.454	463427	54280.7
16.4836	500099	57268.9	16.4836	425645	54808.8
16.5132	471427	57754.9	16.5132	435540	55106.3
16.5428	463234	57748.4	16.5427	399468	54371.3
16.5724	474135	57877	16.5723	391569	54000.2
16.602	469204	57516.3	16.6019	403942	54259.2
16.6316	480889	57589.6	16.6315	431460	54846
16.6611	531405	57689.5	16.6611	468080	54503.4
16.6907	569378	57632.7	16.6907	493700	53871.6
16.7203	633156	58033.9	16.7203	570936	53216.5
16.7499	728411	57968.9	16.7499	663185	53644.5
16.7795	891491	57291.6	16.7795	810980	53848.6
16.8091	1.10801e+06	57601	16.8091	1.10123e+06	53667.9
16.8387	1.55494e+06	56889.8	16.8387	1.47171e+06	54134.2
16.8683	1.78611e+06	56347.1	16.8683	1.86608e+06	54078.8
16.8979	2.28743e+06	57658.3	16.8979	2.16778e+06	54225.9
16.9275	3.24441e+06	57030	16.9274	3.21314e+06	54430
16.9571	4.22129e+06	56973	16.957	4.32146e+06	54463.1
16.9867	5.9511e+06	57009.6	16.9866	5.7647e+06	53325.5
17.0162	7.95544e+06	57148.8	17.0162	7.66684e+06	53913.9
17.0458	9.86432e+06	56015.6	17.0458	9.62697e+06	53669.4
17.0754	1.15005e+07	57371.1	17.0754	1.16689e+07	54107.7
17.105	1.39459e+07	55877.1	17.105	1.38362e+07	53205.5
17.1346	1.64048e+07	56498.6	17.1346	1.57614e+07	53780.9
17.1642	1.74736e+07	55590	17.1642	1.78729e+07	53983.2
17.1938	1.89617e+07	55683.1	17.1938	1.95283e+07	54088.7
17.2234	1.96754e+07	55264	17.2234	1.96613e+07	53868.2
17.253	1.96742e+07	55390.8	17.253	2.10215e+07	53480.9
17.2826	1.98458e+07	55158.5	17.2826	2.01737e+07	54234.4
17.3122	1.97937e+07	54480.4	17.3121	1.98315e+07	53151.8
17.3418	1.87418e+07	54829.2	17.3417	1.83413e+07	53803.3
17.3714	1.87853e+07	55300.5	17.3713	1.76428e+07	54394.5
17.4009	1.76916e+07	56496.9	17.4009	1.72771e+07	55375.4
17.4305	1.5888e+07	55963.9	17.4305	1.60171e+07	54981.6
17.4601	1.58355e+07	57566.4	17.4601	1.46325e+07	56716.7
17.4897	1.45792e+07	56929.8	17.4897	1.41511e+07	56055.1
17.5193	1.38666e+07	58353.3	17.5193	1.28872e+07	57268.6
17.5489	1.30811e+07	59834.2	17.5489	1.2802e+07	58092.2
17.5785	1.24305e+07	59576.4	17.5785	11518313	58498.9
17.6081	1.2234e+07	59562.8	17.6081	1.11245e+07	59693.3
17.6377	1.2042e+07	61174.2	17.6377	1.08346e+07	60331.5
17.6673	1.14913e+07	61321.1	17.6673	1.05071e+07	61144.9
17.6969	1.12585e+07	62158.1	17.6968	1.00693e+07	61376
17.7265	1.14466e+07	62060.8	17.7264	1.0415e+07	61783.5
17.7561	1.10648e+07	63086.1	17.756	9.85467e+06	61803.7
17.7856	1.07808e+07	62193.2	17.7856	9.50886e+06	62196.1
17.8152	1.03665e+07	63833.1	17.8152	9.38243e+06	62663.2
17.8448	1.07138e+07	63760.7	17.8448	9.01295e+06	62976.5
17.8744	1.0284e+07	63859.5	17.8744	8.85932e+06	62981.5
17.904	1.03875e+07	65701.3	17.904	8.47892e+06	63206.9
17.9336	9.98074e+06	64633.4	17.9336	8.52475e+06	63886.8
17.9632	9.34546e+06	65695.9	17.9632	8.13579e+06	65331.1
17.9928	9.58606e+06	66013.5	17.9928	8.34313e+06	66040.3
18.0224	9.43165e+06	65502	18.0224	7.969e+06	66779.6
18.052	9.04723e+06	66189	18.052	7.58679e+06	65860.8
18.0816	8.34409e+06	66096.1	18.0815	7.44921e+06	66404.1
18.1112	8.22356e+06	65775.8	18.1111	7.4489e+06	68791.6
18.1408	8.03343e+06	66055.2	18.1407	6.84307e+06	67122.8
18.1703	7.97459e+06	65630.6	18.1703	6.56799e+06	66885.5
18.1999	8.15902e+06	67020.9	18.1999	6.44842e+06	66272.1
18.2295	7.28617e+06	67076.1	18.2295	6.38275e+06	64580.6
18.2591	7.20627e+06	66642.9	18.2591	6.17897e+06	65924.1
18.2887	6.99483e+06	66660.1	18.2887	6.07217e+06	65010.3
18.3183	7.00671e+06	66873.6	18.3183	5.74269e+06	65105.3
18.3479	6.90273e+06	67316.9	18.3479	5.72468e+06	65010.2
18.3775	6.66101e+06	67336.6	18.3775	5.74121e+06	65388.1
18.4071	6.89384e+06	66375.7	18.4071	5.46049e+06	64313.4
18.4367	6.53449e+06	66313.1	18.4366	5.32387e+06	64372.3
18.4663	6.24646e+06	66262.7	18.4662	5.23984e+06	63713.1
18.4959	6.35542e+06	65071.9	18.4958	5.18635e+06	63769.5
18.5255	6.14527e+06	65679.1	18.5254	5.02931e+06	63418.6
18.555	5.7961e+06	66259	18.555	4.95607e+06	64129.6
18.5846	5.97705e+06	65913.4	18.5846	4.81423e+06	63733.4
18.6142	5.47897e+06	65730.7	18.6142	4.73543e+06	63210.2
18.6438	5.72326e+06	66215.8	18.6438	4.63897e+06	63247.4
18.6734	5.20521e+06	66011.6	18.6734	4.37745e+06	63233.9
18.703	5.00506e+06	65732.3	18.703	4.36967e+06	62473.4
18.7326	5.03613e+06	65527.4	18.7326	3.89678e+06	62211.1
18.7622	4.79447e+06	64764.2	18.7622	3.95674e+06	62092
18.7918	4.29063e+06	64627.8	18.7918	3.88305e+06	61645.1
18.8214	4.17613e+06	64094.8	18.8213	3.71674e+06	60911.2
18.851	4.07825e+06	64086.8	18.8509	3.7051e+06	61164.7
18.8806	3.74343e+06	64065.1	18.8805	3.33079e+06	61786.2
18.9101	3.56702e+06	63773.7	18.9101	3.22875e+06	61087.3
18.9397	3.62798e+06	63606.6	18.9397	3.14893e+06	60010.6
18.9693	3.29084e+06	63406.4	18.9693	2.91906e+06	59961.3
18.9989	3.26234e+06	62248	18.9989	2.9538e+06	59070.9
19.0285	3.13096e+06	62099.6	19.0285	2.72542e+06	59970.2
19.0581	3.19384e+06	62266.8	19.0581	2.67681e+06	59365.2
19.0877	3.09692e+06	61324.5	19.0877	2.68294e+06	59360.9
19.1173	3.07779e+06	62205.3	19.1173	2.56613e+06	58722
19.1469	2.82934e+06	61809.4	19.1469	2.4906e+06	58999.4
19.1765	2.84512e+06	61970.7	19.1765	2.48546e+06	58125.3
19.2061	2.78735e+06	60700.8	19.206	2.32975e+06	58529.8
19.2357	2.68671e+06	61262.1	19.2356	2.21644e+06	58538.4
19.2653	2.6182e+06	60138.1	19.2652	2.00726e+06	57578.9
19.2948	2.59077e+06	61451.3	19.2948	1.9105e+06	57686.1
19.3244	2.54942e+06	60078.8	19.3244	1.79096e+06	58011.7
19.354	2.3301e+06	59556.2	19.354	1.67179e+06	57467
19.3836	2.17486e+06	59417.5	19.3836	1.5513e+06	57242.9
19.4132	2.18383e+06	59074.9	19.4132	1.56804e+06	57066
19.4428	1.92529e+06	59447.3	19.4428	1.4712e+06	57292.1
19.4724	1.99427e+06	59392.1	19.4724	1.35158e+06	55973.2
19.502	1.77352e+06	59152	19.502	1.24181e+06	56937.9
19.5316	1.71117e+06	58809.5	19.5316	1.14718e+06	57200.2
19.5612	1.66547e+06	58879.7	19.5612	1.04226e+06	56133.7
19.5908	1.55397e+06	58950.8	19.5907	1.04857e+06	55672.7
19.6204	1.45155e+06	58715.4	19.6203	1.1079e+06	55966.7
19.65	1.2666e+06	58143.4	19.6499	962699	56040.4
19.6795	1.44664e+06	58696	19.6795	863961	55293.7
19.7091	1.31992e+06	58008.6	19.7091	781000	55821.2
19.7387	1.19543e+06	57962.3	19.7387	682055	56150.6
19.7683	1.01845e+06	57215.3	19.7683	625546	55576.1
19.7979	998417	57864	19.7979	585290	55317.3
19.8275	874688	57093.9	19.8275	526568	54625.5
19.8571	782286	57238.8	19.8571	506343	55347.1
19.8867	689050	57176.9	19.8867	463307	54438.2
19.9163	622414	56844.5	19.9163	434655	55084.8
19.9459	600451	56281.7	19.9459	421875	54970.1
19.9755	540287	55421.1	19.9754	386191	53563.4
20.0051	516103	55314	20.005	384277	53850.2
20.0347	479011	55161.8	20.0346	356836	53614.5
20.0642	437890	55226.6	20.0642	370133	54024.3
20.0938	422402	54721.3	20.0938	346575	53661.6
20.1234	415560	54276.2	20.1234	340688	54281.5
20.153	401560	54580.8	20.153	339781	54045.4
20.1826	390123	54436.8	20.1826	325266	54301.2
20.2122	369939	53497.8	20.2122	318784	53686.3
20.2418	379670	54028.8	20.2418	318731	54541.7
20.2714	375591	54525.7	20.2714	318483	55153.3
20.301	368261	53653	20.301	312135	54696.9
20.3306	361441	53932.3	20.3305	315642	55519.5
20.3602	359635	53643.6	20.3601	306542	55032.8
20.3898	340180	52893.1	20.3897	303276	54892.7
20.4194	343248	53989	20.4193	294758	54259.6
20.4489	343923	52996.6	20.4489	294383	54665.2
20.4785	342255	54040.7	20.4785	292849	53848.6
20.5081	333110	53446.1	20.5081	295438	53808.6
20.5377	330816	53548.2	20.5377	287390	54314.8
20.5673	334006	53747.1	20.5673	279224	53532.6
20.5969	328833	53547	20.5969	284136	53684.7
20.6265	327243	53848.8	20.6265	281528	54446.7
20.6561	328588	53435.7	20.6561	281183	53863.3
20.6857	340511	52861.6	20.6857	269204	53296.7
20.7153	323246	54787.5	20.7152	265973	53335.2
20.7449	350564	54291.4	20.7448	276167	53980.6
20.7745	362595	54042.6	20.7744	269444	53977.2
20.8041	375469	53808.9	20.804	285193	54746.7
20.8336	393801	54757.8	20.8336	288399	54678.7
20.8632	407061	54968	20.8632	296001	54429.6
20.8928	457366	55221.6	20.8928	300751	55333.6
20.9224	481604	56095.5	20.9224	321941	54972.8
20.952	526974	55815.2	20.952	327101	54838.7
20.9816	588908	55891.9	20.9816	339574	55338.4
21.0112	642608	56677.4	21.0112	371708	55908.2
21.0408	729342	56801.1	21.0408	407162	56927.3
21.0704	789658	57437.2	21.0704	457113	57037.8
21.1	885353	58172.8	21.0999	498628	58382.6
21.1296	957401	59447.9	21.1295	564207	58464.1
21.1592	1.04069e+06	58072.1	21.1591	631356	59818.8
21.1887	1.14856e+06	60169.1	21.1887	739578	60873.6
21.2183	1.25228e+06	59621.9	21.2183	792417	61394.6
21.2479	1.31218e+06	59771.5	21.2479	879561	63211.3
21.2775	1.438e+06	60609	21.2775	955440	64558.4
21.3071	1.38188e+06	62058.4	21.3071	1.0852e+06	65929.4
21.3367	1.45331e+06	60622.1	21.3367	1.16738e+06	66367.6
21.3663	1.38914e+06	61607.8	21.3663	1.30624e+06	66712.4
21.3959	1.4652e+06	61245.3	21.3959	1.44827e+06	67915.1
21.4255	1479516	61161.8	21.4255	1.35845e+06	68785.5
21.4551	1.43597e+06	61802.3	21.4551	1.34936e+06	69418.9
21.4847	1.57854e+06	61651.6	21.4846	1.40126e+06	69904.6
21.5143	1.47093e+06	61335.9	21.5142	1.44625e+06	70585.3
21.5439	1.46793e+06	61012.9	21.5438	1.56561e+06	70354.2
21.5734	1.49336e+06	60985.1	21.5734	1.62521e+06	70233.6
21.603	1.50276e+06	60415.3	21.603	1.62685e+06	69932.9
21.6326	1.53699e+06	60177.8	21.6326	1.55947e+06	69831.5
21.6622	1.43362e+06	58658.7	21.6622	1.55301e+06	69489
21.6918	1.41287e+06	59636.4	21.6918	1.49825e+06	69247.6
21.7214	1.43376e+06	59036.6	21.7214	1.49281e+06	67255.8
21.751	1.36701e+06	58077.7	21.751	1.51256e+06	67223.3
21.7806	1.37839e+06	58354.8	21.7806	1.4628e+06	67533.2
21.8102	1.40589e+06	57559.3	21.8102	1.41239e+06	66119.2
21.8398	1.33238e+06	58304.8	21.8398	1.61968e+06	64668.3
21.8694	1.34086e+06	57956.8	21.8693	1.44282e+06	64489.6
21.899	1.25531e+06	57151.6	21.8989	1.49134e+06	63964.7
21.9286	1.19141e+06	57103.3	21.9285	1.32927e+06	63110.3
21.9581	1.35458e+06	57102	21.9581	1.3044e+06	63000.8
21.9877	1.30833e+06	56508.4	21.9877	1.31548e+06	61938
22.0173	1.26019e+06	55382.5	22.0173	1.26174e+06	61328.4
22.0469	1.36358e+06	55756.6	22.0469	1.17908e+06	61107.9
22.0765	1.30605e+06	55666.2	22.0765	1.36346e+06	60275.2
22.1061	1.18124e+06	56290.2	22.1061	1.29284e+06	59543.9
22.1357	1.12089e+06	55357.4	22.1357	1.19278e+06	59677.8
22.1653	1.06406e+06	55865.3	22.1653	1.12055e+06	58913.7
22.1949	1.08621e+06	57396.1	22.1949	1.0816e+06	58309.2
22.2245	965557	55002.8	22.2245	965705	58717
22.2541	918815	55955.8	22.254	966206	58033.1
22.2837	841242	55343.8	22.2836	876126	57442.1
22.3133	766785	55808.3	22.3132	883568	56773.7
22.3428	742469	55467.4	22.3428	823898	57359.9
22.3724	696463	56137.3	22.3724	772033	56719.8
22.402	638917	56147.2	22.402	734449	56641.8
22.4316	644358	55838.3	22.4316	672101	56130.6
22.4612	603759	54750.9	22.4612	649036	56105.2
22.4908	573285	54823.6	22.4908	642005	56731.6
22.5204	556680	55467.6	22.5204	616791	56678.4
22.55	509327	55257	22.55	584948	56792.1
22.5796	471030	55785	22.5796	578649	56192.1
22.6092	475374	55529.5	22.6091	567293	56021.4
22.6388	435415	55212.1	22.6387	572824	56347.5
22.6684	446823	55666.7	22.6683	479006	56897.1
22.698	441977	55775.1	22.6979	482396	55760.9
22.7275	405174	55224	22.7275	449331	56027
22.7571	402007	55479.2	22.7571	452599	55248.1
22.7867	375592	55168.2	22.7867	435108	54987.7
22.8163	367954	54169.2	22.8163	411752	55398.8
22.8459	368142	54625.3	22.8459	413178	54598.2
22.8755	375380	54217.9	22.8755	409822	54312.7
22.9051	334475	55325.5	22.9051	388237	55315.4
22.9347	333544	54575.3	22.9347	370192	55002.9
22.9643	344509	54838	22.9643	374557	55609.2
22.9939	330457	55348.9	22.9938	377894	54386.2
23.0235	323906	55240.6	23.0234	368537	54558.1
23.0531	307965	55270.7	23.053	367637	54451.3
23.0826	297389	55607.8	23.0826	355315	55061.2
23.1122	298575	54415	23.1122	354577	54967.4
23.1418	289980	55930.3	23.1418	344667	54952.4
23.1714	286276	55771.9	23.1714	339657	54824
23.201	278579	55160.1	23.201	325225	55326.7
23.2306	279724	55324.1	23.2306	331136	55043
23.2602	273893	55941.8	23.2602	330491	54700.9
23.2898	266194	55306.9	23.2898	322432	56074.5
23.3194	263847	55920.9	23.3194	309257	54598.7
23.349	262163	56243	23.349	314075	55891.6
23.3786	266733	56167.6	23.3785	306977	54284.7
23.4082	257504	55860.4	23.4081	305041	54518.1
23.4378	250546	55843.8	23.4377	296752	54650.1
23.4673	252955	56036	23.4673	300398	54994.5
23.4969	257665	55442.5	23.4969	296082	54260.9
23.5265	249851	55718.5	23.5265	293928	54224
23.5561	243963	56129.2	23.5561	291522	54266.4
23.5857	240722	55683.2	23.5857	281570	54456.7
23.6153	230319	55472.7	23.6153	278508	54284.2
23.6449	233602	55670.7	23.6449	278295	54023.6
23.6745	237299	55315.3	23.6745	281756	55519.4
23.7041	240318	55201.8	23.7041	280622	54130.6
23.7337	232061	55003	23.7337	279277	54153.9
23.7633	231335	56400	23.7632	282339	54008.8
23.7929	235505	55910.4	23.7928	267830	54311
23.8225	222783	54578.7	23.8224	273621	54087
23.852	223692	54939.7	23.852	269451	54036.9
23.8816	222949	54792.2	23.8816	268359	54184.2
23.9112	220461	54242.9	23.9112	267509	53801.3
23.9408	213909	55379.1	23.9408	268801	54517.8
23.9704	222763	54764.4	23.9704	257192	54020.2
24	224633	53442.4	24	278328	54048.9
24.0296	216611	53377.4	24.0296	256348	53863.2
24.0592	232087	53205.6	24.0592	262348	54037.1
24.0888	223271	53389.3	24.0888	266825	54292.8
24.1184	219781	53919.2	24.1184	277509	53684.8
24.148	230808	53706.8	24.1479	266401	54284.2
24.1776	229255	53247.4	24.1775	272657	53933.9
24.2072	239195	52774.3	24.2071	279584	54414.9
24.2367	244863	52560.3	24.2367	282829	53972
24.2663	252981	52516.9	24.2663	303561	53895.4
24.2959	277232	52174.7	24.2959	297555	53437.2
24.3255	293775	51905.5	24.3255	324821	53106.4
24.3551	314050	51528	24.3551	334295	53784.6
24.3847	333791	54292.2	24.3847	356925	54020.3
24.4143	394845	51965.7	24.4143	399701	53938.3
24.4439	444022	51106.9	24.4439	430577	53881.8
24.4735	511095	51872.2	24.4735	488271	54262.3
24.5031	572812	51972.2	24.503	537358	54373.9
24.5327	677007	51342.3	24.5326	600252	54178.9
24.5623	763113	51270.7	24.5622	670506	53818.3
24.5919	880990	51506.3	24.5918	736082	54082.1
24.6214	991944	51344.2	24.6214	864341	53089.8
24.651	1.12858e+06	51720.3	24.651	944957	53390.3
24.6806	1.32788e+06	51396.5	24.6806	1.08071e+06	53931.8
24.7102	1.47996e+06	51526.6	24.7102	1.23842e+06	54155.9
24.7398	1.62835e+06	51648.1	24.7398	1.34521e+06	54363
24.7694	1.52306e+06	51868.7	24.7694	1.39137e+06	53866.6
24.799	1.49621e+06	51451.4	24.799	1.5593e+06	54359.3
24.8286	1.55273e+06	51779.7	24.8286	1.39875e+06	53977
24.8582	1.60779e+06	51853.7	24.8582	1.38835e+06	55502.4
24.8878	1.79678e+06	51408.3	24.8877	1.46384e+06	55980.4
24.9174	1.69094e+06	51974.3	24.9173	1.55332e+06	55094.9
24.947	1.81913e+06	51920.4	24.9469	1.49345e+06	53515.5
24.9766	1.96478e+06	51804.2	24.9765	1.49769e+06	54371.2
25.0061	1.8648e+06	54631.4	25.0061	1.53865e+06	53504
25.0357	1.84664e+06	51746.6	25.0357	1.47142e+06	53011
25.0653	1.87157e+06	52159.7	25.0653	1.46339e+06	53858.3
25.0949	1.71454e+06	53197.1	25.0949	1.42016e+06	53661
25.1245	1.68705e+06	52638.5	25.1245	1.35566e+06	53784.5
25.1541	1.56464e+06	52378.3	25.1541	1.23057e+06	54399.4
25.1837	1.52549e+06	53556.3	25.1837	1.35892e+06	54389.8
25.2133	1.4918e+06	53041.5	25.2133	1.22697e+06	53758.1
25.2429	1.25547e+06	52749.6	25.2429	1.42677e+06	53345.2
25.2725	1.21118e+06	53240.8	25.2724	1.28583e+06	53758
25.3021	1.24509e+06	53273.7	25.302	1.17705e+06	53437.1
25.3317	1.23598e+06	52834.7	25.3316	1.06574e+06	53499.1
25.3612	1.22124e+06	52928.2	25.3612	951801	53881.7
25.3908	1.09881e+06	53910.3	25.3908	902831	52981.1
25.4204	993335	52771	25.4204	851998	53935.1
25.45	897864	53275.7	25.45	757802	53251.6
25.4796	844163	52934.5	25.4796	690818	53562.2
25.5092	763375	52092.5	25.5092	621489	53382.2
25.5388	689934	52037.6	25.5388	565821	53879.4
25.5684	620114	52702.2	25.5684	526509	53335.2
25.598	565089	52244.7	25.598	502661	53613
25.6276	509809	52358.2	25.6276	473382	53062.9
25.6572	485746	51757.3	25.6571	418777	54099.3
25.6868	455358	52283.3	25.6867	389721	53709.7
25.7164	415404	51158.9	25.7163	368492	53030.9
25.7459	392091	50500.9	25.7459	348001	53482.2
25.7755	349677	50796.3	25.7755	329990	52773.8
25.8051	343833	50295.2	25.8051	322135	53732.7
25.8347	325245	51716.7	25.8347	299934	54007.2
25.8643	322998	50011.1	25.8643	286836	53412.3
25.8939	299733	50773.1	25.8939	295910	53273.7
25.9235	297447	50415.4	25.9235	284414	53649.1
25.9531	295401	50534.3	25.9531	279863	54491.6
25.9827	294688	50687.6	25.9827	257998	53218.6
26.0123	280692	50777.7	26.0123	257296	53056.6
26.0419	267277	51776.8	26.0418	252647	53371.8
26.0715	305808	51041.9	26.0714	252432	54105
26.1011	372036	51008.4	26.101	244242	53034.6
26.1306	301662	50352.1	26.1306	243288	52625.2
26.1602	272172	50173	26.1602	235979	52418.2
26.1898	255059	50559.1	26.1898	239485	53751.5
26.2194	450519	49628.5	26.2194	242582	53614.5
26.249	309765	49423	26.249	244519	53046.2
26.2786	300666	49937.6	26.2786	230465	53241.7
26.3082	267995	49750.6	26.3082	229075	52969.7
26.3378	274937	49426.3	26.3378	234376	53698.3
26.3674	560846	49914.4	26.3674	221196	53609.4
26.397	373401	50056	26.397	221235	53360.7
26.4266	280965	49809	26.4265	222970	53453.9
26.4562	263397	49860.6	26.4561	213105	53539.2
26.4858	251006	50009.6	26.4857	218937	53383.7
26.5153	281839	49496.4	26.5153	211185	53206.9
26.5449	250301	50123.2	26.5449	214628	53402.1
26.5745	235412	49700.4	26.5745	210515	52927.3
26.6041	212338	49747.4	26.6041	201164	53161.8
26.6337	189124	49005.7	26.6337	202296	53407.2
26.6633	186233	48676.5	26.6633	203136	54236.4
26.6929	189631	48897.1	26.6929	198080	52374.4
26.7225	188880	49611.9	26.7225	195043	53297.1
26.7521	178930	49401.6	26.7521	194514	53386.8
26.7817	183154	49164.2	26.7816	190075	53046.6
26.8113	183738	49154.4	26.8112	184664	53407.1
26.8409	172286	48895.4	26.8408	189388	53733.4
26.8705	175095	49742.3	26.8704	184824	54065.9
26.9	176718	49525.2	26.9	187213	54112.5
26.9296	169085	49356	26.9296	177620	53694.7
26.9592	177761	49361.4	26.9592	183642	53963.4
26.9888	169625	49671.8	26.9888	181471	54015.6
27.0184	174885	49753.9	27.0184	185431	53209.9
27.048	168625	49785.5	27.048	173443	54072.3
27.0776	166687	49234.2	27.0776	179495	53224.8
27.1072	165956	48906.9	27.1072	175141	53525.7
27.1368	162885	49856	27.1368	176444	53045
27.1664	164546	49389.8	27.1663	177036	54488.1
27.196	161725	48995.2	27.1959	175884	53022.5
27.2256	164966	50248.2	27.2255	193960	53642.8
27.2551	163223	49356	27.2551	175579	53589.4
27.2847	156291	49483.2	27.2847	176439	53968.8
27.3143	156351	49499.8	27.3143	164388	53878.5
27.3439	160119	49633.7	27.3439	166106	53482.3
27.3735	163923	49506.5	27.3735	169700	53290
27.4031	158012	49488.4	27.4031	175423	54013.5
27.4327	159435	50306.6	27.4327	172641	53156.6
27.4623	154890	50134.8	27.4623	170787	53569.1
27.4919	159917	49693.5	27.4919	170484	53916.5
27.5215	160723	50229.9	27.5215	169071	53505.7
27.5511	152546	51000	27.551	166240	53017.9
27.5807	154206	49984.5	27.5806	165853	54823.8
27.6103	160024	50900.2	27.6102	166312	53978.9
27.6398	158170	50377	27.6398	166932	53631.3
27.6694	158542	50515.7	27.6694	171652	54357.8
27.699	152453	50203	27.699	166866	53662.7
27.7286	155998	50779.8	27.7286	163778	53950.3
27.7582	159085	51411.6	27.7582	168022	54630
27.7878	154057	51587.8	27.7878	165064	54324.3
27.8174	159122	52229.8	27.8174	169073	53886.9
27.847	159610	51419.7	27.847	164946	53888
27.8766	155107	52276.2	27.8766	163229	53820
27.9062	160104	52660.6	27.9062	161961	54182.6
27.9358	156520	51748.7	27.9357	161262	54040.5
27.9654	157232	52142.6	27.9653	169066	54484.9
27.995	154840	52697.8	27.9949	170338	53432.2
28.0245	153631	53140.5	28.0245	164788	54312.5
28.0541	158330	53563.2	28.0541	168331	54530.1
28.0837	159543	52764	28.0837	167413	55161.6
28.1133	161030	52986.5	28.1133	165461	55022.8
28.1429	159738	53613	28.1429	166220	54662.1
28.1725	151106	53788.2	28.1725	163500	55240.2
28.2021	152797	52993	28.2021	163685	54897.3
28.2317	151068	53765.1	28.2317	160373	54302.6
28.2613	154759	53694.7	28.2613	153999	55407.1
28.2909	150818	54222.6	28.2909	159370	55916.8
28.3205	163663	54264.5	28.3204	159856	54461.2
28.3501	167991	54453.1	28.35	161208	55024.4
28.3797	280506	55828.6	28.3796	158962	54740.1
28.4092	157917	53771.8	28.4092	162581	54782.4
28.4388	153155	53514.4	28.4388	171345	55448.5
28.4684	151272	53506.2	28.4684	164500	55654.5
28.498	156134	52680.9	28.498	171228	55398.6
28.5276	155660	54650.4	28.5276	168479	54439.8
28.5572	166318	53825.3	28.5572	161797	55220
28.5868	164399	53880.4	28.5868	160019	55744.7
28.6164	172482	53748.5	28.6164	163487	54946.2
28.646	194616	54522.1	28.646	163391	55077.4
28.6756	189524	53695.1	28.6755	164242	55260
28.7052	407122	54060.7	28.7051	161403	54600.1
28.7348	345384	53897.3	28.7347	166096	55931.5
28.7644	201103	53668.3	28.7643	164691	55389
28.7939	221988	53449.3	28.7939	161561	56043.4
28.8235	185384	53558.1	28.8235	167162	55993.4
28.8531	219642	53095.4	28.8531	167729	56319.2
28.8827	242046	53686.7	28.8827	167588	55732.9
28.9123	190842	53038.4	28.9123	172571	56364.5
28.9419	192955	51468.2	28.9419	166445	55881.5
28.9715	169450	51676.8	28.9715	167383	55520.7
29.0011	165619	51168.5	29.0011	171373	55821.5
29.0307	167212	51078.6	29.0307	169271	55839.6
29.0603	174764	50687.5	29.0602	170926	56827.4
29.0899	167823	50517.3	29.0898	172855	55607.8
29.1195	177908	50488.8	29.1194	168939	56075.6
29.1491	175822	50734.4	29.149	176919	56359.5
29.1786	179013	50859.5	29.1786	174969	56551.5
29.2082	183558	50158.1	29.2082	173631	56862.1
29.2378	190772	49787.4	29.2378	174513	56180.7
29.2674	197371	50069.6	29.2674	178196	57066.5
29.297	199207	51105.3	29.297	180449	57146.3
29.3266	190054	50596.1	29.3266	178345	57327.1
29.3562	197744	50260.1	29.3562	177863	57627.5
29.3858	206188	51294.3	29.3858	182698	57858.1
29.4154	210221	49955.9	29.4154	179567	57281.4
29.445	212168	49608.6	29.4449	183955	57632.6
29.4746	221039	50179.8	29.4745	183441	57365.5
29.5042	218743	50174.7	29.5041	188193	56845.6
29.5337	388196	52513.6	29.5337	194307	56666.9
29.5633	252294	50661.1	29.5633	190395	57769.9
29.5929	257811	50159.6	29.5929	193801	57055.8
29.6225	251394	50555.5	29.6225	203241	57018.1
29.6521	261758	50125.1	29.6521	205975	56864.4
29.6817	276703	49879.4	29.6817	202131	56822.5
29.7113	274608	49496.7	29.7113	208595	56960
29.7409	291490	50563.5	29.7409	209422	57330
29.7705	292034	50694.4	29.7705	214417	57211.7
29.8001	310303	50522.8	29.8001	223581	57610.9
29.8297	303308	50370.1	29.8296	223061	57641.1
29.8593	331641	50323.3	29.8592	226742	57813.1
29.8889	352708	49561.5	29.8888	238265	57555.4
29.9184	346655	50782	29.9184	237461	57347.3
29.948	359581	50017.9	29.948	252214	57590.4
29.9776	380699	50681.1	29.9776	256219	58537.5
30.0072	409423	50350.4	30.0072	265762	57671.2
30.0368	408216	50549.2	30.0368	276379	57400.5
30.0664	430238	50709.6	30.0664	275452	57224.9
30.096	445808	50032.9	30.096	280989	56849.2
30.1256	453743	49922.5	30.1256	297459	56449.8
30.1552	491989	50266.9	30.1552	314030	57953.4
30.1848	485611	51260.9	30.1848	315719	56940.9
30.2144	508079	51005.2	30.2143	334970	57661.2
30.244	534971	50766.2	30.2439	342398	58009.1
30.2736	546781	51463.1	30.2735	356417	57690.9
30.3031	590086	50644.1	30.3031	372919	57579.2
30.3327	588578	51290.8	30.3327	374834	57692.6
30.3623	594235	52224.8	30.3623	402744	57962.4
30.3919	617691	52092.7	30.3919	403355	57850
30.4215	679326	51912.2	30.4215	423486	58755.6
30.4511	669795	52596.9	30.4511	438267	57576.1
30.4807	686382	51748.7	30.4807	458047	57790.2
30.5103	741317	51803.4	30.5103	481490	57153.5
30.5399	752575	51890.4	30.5399	506746	58094.3
30.5695	775673	53011.2	30.5695	517797	57634.7
30.5991	792314	52558.4	30.599	540722	57688.1
30.6287	895722	54393.1	30.6286	554160	57707.9
30.6583	860255	53605	30.6582	592898	58356.2
30.6878	865802	52998.3	30.6878	609683	57172.9
30.7174	865246	54065.8	30.7174	621223	58258
30.747	896615	53599.6	30.747	623072	58473.4
30.7766	929476	53835.6	30.7766	658207	58588.8
30.8062	979132	53752.1	30.8062	704138	57734.8
30.8358	1.0222e+06	54289.7	30.8358	708015	57961.4
30.8654	1.01261e+06	54274.8	30.8654	764527	57976.6
30.895	1.04849e+06	53758.2	30.895	757348	58279.8
30.9246	1.02099e+06	53677.8	30.9246	856356	57156.8
30.9542	1.02999e+06	54439.9	30.9541	833215	58162.7
30.9838	1.10083e+06	55008	30.9837	840798	58573.7
31.0134	1.11397e+06	55111.8	31.0133	884018	57664.6
31.043	1.13843e+06	54750.7	31.0429	919121	58734.1
31.0725	1.1336e+06	54334.4	31.0725	944362	57726.4
31.1021	1.18011e+06	55021.4	31.1021	966684	59223.4
31.1317	1.21238e+06	55363.8	31.1317	1.00721e+06	57425.8
31.1613	1.10061e+06	55278.6	31.1613	1.02683e+06	57725
31.1909	1.24485e+06	54922.3	31.1909	1.03892e+06	57372.3
31.2205	1.14438e+06	55325.6	31.2205	1.08547e+06	58160.6
31.2501	1.15802e+06	54140.8	31.2501	1.1039e+06	58955.2
31.2797	1.18585e+06	55066.3	31.2797	1.05439e+06	58282.4
31.3093	1.23122e+06	55328.9	31.3093	1.12848e+06	58085.4
31.3389	1.20613e+06	55389.1	31.3388	1.17392e+06	58230.9
31.3685	1.23267e+06	55317.4	31.3684	1.22918e+06	57549.4
31.3981	1.23424e+06	54836.1	31.398	1.19179e+06	58581.8
31.4277	1.27385e+06	54891.1	31.4276	1.24099e+06	58089.4
31.4572	1.28492e+06	54181	31.4572	1.27995e+06	58126.4
31.4868	1.29115e+06	55580	31.4868	1.32078e+06	57554.5
31.5164	1.32753e+06	55192	31.5164	1.25437e+06	58247.8
31.546	1.23412e+06	55248.5	31.546	1.2889e+06	57320.1
31.5756	1.23467e+06	55051.7	31.5756	1.31821e+06	58650.2
31.6052	1.26478e+06	55813.3	31.6052	1.36846e+06	57321.8
31.6348	1.25456e+06	54964.6	31.6348	1.36602e+06	57692.6
31.6644	1.25508e+06	55615.9	31.6644	1.47142e+06	58828.9
31.694	1.39099e+06	55230.4	31.694	1.31657e+06	57636
31.7236	1.43286e+06	55059.8	31.7235	1.36943e+06	58209.1
31.7532	1.34087e+06	55419.1	31.7531	1.40279e+06	58244.1
31.7828	1.3474e+06	54660.6	31.7827	1.28214e+06	58329.7
31.8123	1.3641e+06	55379	31.8123	1.25499e+06	58026.8
31.8419	1.33341e+06	56106.4	31.8419	1.44178e+06	57156.8
31.8715	1.34489e+06	55009.8	31.8715	1.25919e+06	58160.1
31.9011	1.37293e+06	55111.8	31.9011	1.38817e+06	57544.4
31.9307	1.33715e+06	54988.3	31.9307	1.41084e+06	57664.3
31.9603	1.3766e+06	55004.7	31.9603	1.35342e+06	57694.7
31.9899	1.34242e+06	54921.1	31.9899	1.32737e+06	56951
32.0195	1.41328e+06	54941.5	32.0195	1.35621e+06	57621.3
32.0491	1.35944e+06	55452.5	32.0491	1.33847e+06	57687.5
32.0787	1.37529e+06	54894.8	32.0787	1.38093e+06	58131
32.1083	1.41669e+06	54360.1	32.1082	1.4219e+06	57465.2
32.1379	1.41699e+06	54968.2	32.1378	1.40022e+06	56638.4
32.1675	1.38975e+06	54338.5	32.1674	1.37981e+06	57766.1
32.197	1.48989e+06	55452.8	32.197	1.30227e+06	57471
32.2266	1.28697e+06	54495	32.2266	1.29153e+06	56719
32.2562	1.44427e+06	55487.9	32.2562	1.30359e+06	57328.1
32.2858	1.35062e+06	53454.2	32.2858	1.26778e+06	57326.5
32.3154	1303685	54127.7	32.3154	1.31177e+06	57380.4
32.345	1.31135e+06	53479.4	32.345	1.35303e+06	56311.3
32.3746	1.29389e+06	53898.9	32.3746	1.32483e+06	56259.3
32.4042	1.33036e+06	53845.3	32.4042	1.26505e+06	56977.6
32.4338	1.36855e+06	53892.4	32.4338	1.29957e+06	56282.8
32.4634	1.41413e+06	53447.9	32.4634	1.27409e+06	57304.8
32.493	1.37099e+06	53145.1	32.4929	1.48907e+06	56555
32.5226	1.38814e+06	53241.7	32.5225	1.33568e+06	56693.4
32.5522	1.36721e+06	53059.9	32.5521	1.34767e+06	56605.1
32.5817	1.34054e+06	52962	32.5817	1.35948e+06	56369.5
32.6113	1.36421e+06	53348.8	32.6113	1.30028e+06	55458.6
32.6409	1.33725e+06	53110.5	32.6409	1.29242e+06	56255.9
32.6705	1.27942e+06	53425.8	32.6705	1.2829e+06	56775.8
32.7001	1.29191e+06	53180.5	32.7001	1.34442e+06	57076.7
32.7297	1.32888e+06	52794.5	32.7297	1.38405e+06	56529.9
32.7593	1.36104e+06	52722.6	32.7593	1.37931e+06	56458.2
32.7889	1.36324e+06	52682.4	32.7889	1.37293e+06	56058.8
32.8185	1.33897e+06	52269.3	32.8185	1.30736e+06	55615.6
32.8481	1.2951e+06	52550.4	32.8481	1.33304e+06	57445.7
32.8777	1.33093e+06	52326.3	32.8776	1.36073e+06	55984.9
32.9073	1.37678e+06	57819.4	32.9072	1.37503e+06	56681.8
32.9369	1.36746e+06	52376.5	32.9368	1.37757e+06	55634.2
32.9664	1.36013e+06	52077.7	32.9664	1.37356e+06	56199.4
32.996	1.34083e+06	51409.2	32.996	1.34351e+06	56006.5
33.0256	1.3478e+06	51332.4	33.0256	1.38725e+06	56847.3
33.0552	1.35986e+06	51769.2	33.0552	1.39627e+06	56115.3
33.0848	1.35064e+06	51615.2	33.0848	1.36417e+06	56244.2
33.1144	1.32276e+06	51935.6	33.1144	1.34669e+06	56464.9
33.144	1.35093e+06	51528.2	33.144	1.39523e+06	55550.6
33.1736	1.37441e+06	51381.1	33.1736	1.35374e+06	55926.3
33.2032	1.40487e+06	51418.1	33.2032	1.37423e+06	55624.4
33.2328	1.34071e+06	51387.9	33.2327	1.40261e+06	55026.3
33.2624	1.40567e+06	51195.7	33.2623	1.36673e+06	57774.2
33.292	1.3002e+06	50901.3	33.2919	1.39149e+06	56263
33.3216	1.28689e+06	50565.9	33.3215	1.35541e+06	55071.2
33.3511	1.34595e+06	51215.8	33.3511	1.40864e+06	54832.6
33.3807	1.29162e+06	50634.3	33.3807	1.34064e+06	55086.5
33.4103	1.29595e+06	50645.9	33.4103	1.31405e+06	55702.6
33.4399	1.33877e+06	51449.5	33.4399	1.34648e+06	55998.5
33.4695	1.29521e+06	50624	33.4695	1.33303e+06	55347.1
33.4991	1.30488e+06	50169.8	33.4991	1.32682e+06	54949.5
33.5287	1.29265e+06	50679.1	33.5287	1.35089e+06	55756.2
33.5583	1.3466e+06	50839.2	33.5583	1.38098e+06	56120.4
33.5879	1.26478e+06	51491.5	33.5879	1.36526e+06	55706.4
33.6175	1.32847e+06	51177.3	33.6174	1.32455e+06	55355.1
33.6471	1.29848e+06	50622.7	33.647	1.27788e+06	55701.5
33.6767	1.27491e+06	50470.6	33.6766	1.36145e+06	55784.7
33.7062	1.33911e+06	51322.6	33.7062	1.30566e+06	54847.1
33.7358	1.27595e+06	49962.7	33.7358	1.34842e+06	54952.8
33.7654	1.24934e+06	50400.4	33.7654	1.33889e+06	54618.2
33.795	1.28985e+06	50441.9	33.795	1.34456e+06	55201.6
33.8246	1.29782e+06	51150.5	33.8246	1.33206e+06	55866.5
33.8542	1.26987e+06	51287.6	33.8542	1.29697e+06	55348.7
33.8838	1.32162e+06	51170.5	33.8838	1.33995e+06	55104.5
33.9134	1.29424e+06	51404.3	33.9134	1.38073e+06	54895.7
33.943	1.31009e+06	51142.1	33.943	1.34346e+06	56446.4
33.9726	1.29204e+06	50959.9	33.9726	1.33971e+06	55072.8
34.0022	1.27985e+06	51105.3	34.0021	1.35145e+06	55830
34.0318	1.29316e+06	50284.9	34.0317	1.30744e+06	56376.1
34.0614	1.25924e+06	51496.3	34.0613	1.56593e+06	54979.1
34.0909	1.3965e+06	50386.9	34.0909	1.37487e+06	56053.7
34.1205	1.18861e+06	51287.2	34.1205	1.24871e+06	55953.7
34.1501	1.47975e+06	51678.1	34.1501	1.25913e+06	55336.6
34.1797	1.39632e+06	51742.1	34.1797	1.43904e+06	55116.1
34.2093	1.29254e+06	51494.4	34.2093	1.36133e+06	55367.1
34.2389	1.24391e+06	51094.9	34.2389	1.34298e+06	55395.4
34.2685	1.36292e+06	51436.4	34.2685	1.29525e+06	55497.1
34.2981	1.31116e+06	50879.8	34.2981	1.28128e+06	54743.4
34.3277	1.34489e+06	50657.5	34.3277	1.27181e+06	55894.8
34.3573	1413615	51133.8	34.3573	1.31891e+06	55359.8
34.3869	1.488e+06	51005	34.3868	1.27039e+06	55060.9
34.4165	1.34115e+06	51603.7	34.4164	1.41331e+06	54948
34.4461	1.31024e+06	51306.2	34.446	1.32083e+06	55226.8
34.4756	1.46321e+06	51023.5	34.4756	1292942	55748.2
34.5052	1.34507e+06	51908.7	34.5052	1.27106e+06	55179.6
34.5348	1.4468e+06	51086.7	34.5348	1.24846e+06	54710.1
34.5644	1.31499e+06	51603.2	34.5644	1.23422e+06	55709.7
34.594	1.47654e+06	50943.4	34.594	1.27554e+06	54379.9
34.6236	1.41792e+06	51145.6	34.6236	1.37812e+06	55477.3
34.6532	1.41737e+06	51163.8	34.6532	1.40528e+06	55280.4
34.6828	1.30006e+06	51117.3	34.6828	1.25903e+06	54636.7
34.7124	1.40282e+06	50552.3	34.7124	1.29994e+06	54858.9
34.742	1.36985e+06	51165.4	34.742	1.19201e+06	55133.2
34.7716	1.38254e+06	51020	34.7715	1.47739e+06	54832.2
34.8012	1.42232e+06	51462.7	34.8011	1.31901e+06	54202.3
34.8308	1.3439e+06	51292.8	34.8307	1.41865e+06	55321.9
34.8603	1.43399e+06	52139.8	34.8603	1.32704e+06	55753.3
34.8899	1.48011e+06	50950	34.8899	1.3305e+06	55713.4
34.9195	1.37069e+06	51177.2	34.9195	1.32499e+06	54800.5
34.9491	1.31276e+06	51237.3	34.9491	1.35215e+06	54713.5
34.9787	1.40967e+06	50841.4	34.9787	1.31234e+06	54589.8
35.0083	1.43665e+06	51481.3	35.0083	1.3941e+06	54607
35.0379	1.34116e+06	51822.1	35.0379	1.44636e+06	54266.1
35.0675	1.43444e+06	50916.6	35.0675	1.4213e+06	55194.8
35.0971	1.34728e+06	51175.6	35.0971	1.39464e+06	54962.7
35.1267	1.18776e+06	51442.8	35.1266	1.42688e+06	54542
35.1563	1.27733e+06	51382.6	35.1562	1.26968e+06	54545.1
35.1859	1.38826e+06	50663	35.1858	1.34881e+06	54229.1
35.2155	1.43454e+06	50549.2	35.2154	1.50235e+06	53931.9
35.245	1.40363e+06	54383.4	35.245	1.52158e+06	54924.6
35.2746	1.29883e+06	51374.3	35.2746	1.39935e+06	54394.1
35.3042	1.35975e+06	50659.1	35.3042	1.39563e+06	54501.5
35.3338	1.43115e+06	50509	35.3338	1468737	54625.2
35.3634	1.31227e+06	50161.2	35.3634	1.45868e+06	54593.3
35.393	1.35792e+06	50651	35.393	1.48779e+06	54124.1
35.4226	1.38674e+06	51795.1	35.4226	1.43935e+06	54289.3
35.4522	1.35498e+06	50375.1	35.4522	1.47418e+06	54576.6
35.4818	1.34197e+06	50680.7	35.4818	1.46912e+06	55004.5
35.5114	1.40826e+06	50129.9	35.5113	1.44776e+06	53958.4
35.541	1.19109e+06	51060.3	35.5409	1.40946e+06	53943.2
35.5706	1.3477e+06	50014.5	35.5705	1.38813e+06	54406.3
35.6002	1.37082e+06	50809.7	35.6001	1.3815e+06	54010.2
35.6297	1.3516e+06	50203.7	35.6297	1.39601e+06	54498.1
35.6593	1.32343e+06	50646.2	35.6593	1.43843e+06	54257.6
35.6889	1.31098e+06	50059.4	35.6889	1.26066e+06	54080.9
35.7185	1.3452e+06	49603.1	35.7185	1.36882e+06	54462.6
35.7481	1.28875e+06	50664.5	35.7481	1.32379e+06	54087.1
35.7777	1.31982e+06	50353.8	35.7777	1.41429e+06	53826.5
35.8073	1.3485e+06	49703.7	35.8073	1.36915e+06	54376.4

## Sheet: Figure 3 Data
Elution Volume 10uM Zn CYT (mL)	S32 10uM Zn CYT	Total Zn 10uM Zn CYT	Elution Volume 10uM Zn FTS (mL)	S32 10uM Zn FTS	Total Zn 10uM Zn FTS	Elution Volume 100uM Zn CYT (mL)	S32 100uM Zn CYT	Total Zn 100uM Zn CYT	Elution Volume 100uM Zn FTS (mL)	Total Zn 100uM Zn FTS	S32 100uM Zn FTS
0.03031	86740.9	50064.4	0.030305	81876.2	53286.8	0.0303106	79494.5	20290.2	0.030309	22376.3	75292.5
0.0599102	83922.2	51393.3	0.0599052	79756	54919.5	0.0599108	82814.9	21170.7	0.0599092	22239.6	75331.3
0.0895104	81654.3	51010.8	0.0895054	84190.4	56067.8	0.089511	87485	21409.2	0.0895094	22334.6	75129.6
0.119111	84613.7	51343.1	0.119106	81688.8	55863.5	0.119111	86264.7	21210.8	0.11911	22559.8	75839.6
0.148711	89640	52429.3	0.148706	81883.2	56281.1	0.148711	80353.2	21033.9	0.14871	23558.7	76571.2
0.178311	86888.2	53354.2	0.178306	85479	57087.3	0.178312	74766.8	21605.9	0.17831	23492	77498.1
0.207911	88937.6	53153.9	0.207906	85338	57592.8	0.207912	75940.4	21729.3	0.20791	23503.7	74031.6
0.237511	86056.1	53315.8	0.237506	86955.2	57733.7	0.237512	84076.1	21942.8	0.23751	24534.3	80462.8
0.267112	88411.3	52309.5	0.267107	87774.1	56718.3	0.267112	89377.7	21646	0.267111	24165.7	83786.1
0.296712	86270.7	52476	0.296707	81929.3	56968.8	0.296712	90337.6	21871.1	0.296711	23847.3	84235.3
0.326312	88512.4	52433	0.326307	81569.3	56351	0.326313	84451.9	21752.7	0.326311	23593.8	79925.6
0.355912	90304.2	51992.3	0.355907	79883.6	56399.8	0.355913	77086.5	21465.8	0.355911	23477	79101
0.385512	89822.5	51965.6	0.385507	84411.9	56371.4	0.385513	74927.4	21078.9	0.385511	24994.7	73817.9
0.415113	85271.6	51873.8	0.415108	83359.3	56383.1	0.415113	83110.3	21038.9	0.415112	24164.2	81725.8
0.444713	84639.6	52185.7	0.444708	84250.5	55997.2	0.444713	86230.1	21467.5	0.444712	23800.6	86900.9
0.474313	87156.7	52068.9	0.474308	85686.6	56738.4	0.474314	87769.6	21329.1	0.474312	23928.9	79554.9
0.503913	88157.8	52426.2	0.503908	79951	56728.4	0.503914	85888.2	21382.5	0.503912	23688.8	80964.4
0.533513	94433.4	52381	0.533508	84311.1	56157.3	0.533514	80346.1	21427.5	0.533512	23430.3	82334.2
0.563114	88761.7	52312.7	0.563109	87109.2	56366.3	0.563114	74324	21449.2	0.563113	23854	79764.7
0.592714	84761.5	52142.7	0.592709	83077.3	55958.8	0.592714	81734.8	20984	0.592713	23140.1	77641.4
0.622314	91781.1	52741.6	0.622309	85136.2	56293.2	0.622315	85552.6	21255.8	0.622313	23358.6	75693.2
0.651914	88331.1	53120.3	0.651909	86660.1	57341.3	0.651915	85840.9	21937.8	0.651913	23155.1	79099.4
0.681514	85935	52220.6	0.681509	83836.3	57272.5	0.681515	87035.6	21631	0.681513	23230.3	75270
0.711115	89868	52483.2	0.71111	82184.6	56449.4	0.711115	83593.1	22024.5	0.711114	23165.1	79200.6
0.740715	93426.8	52718.2	0.74071	84378	57587.8	0.740715	75906.6	21727.7	0.740714	23163.4	77471.8
0.770315	88110	51908.8	0.77031	82071.2	56408	0.770316	80850.8	21824.4	0.770314	22649.8	73374.4
0.799915	88639.6	52527.8	0.79991	86459.3	56701.9	0.799916	83848.3	21972.7	0.799914	23195.1	78121
0.829515	86284.1	52239	0.82951	88236.9	56981.9	0.829516	87102.7	21200.7	0.829514	22943.3	80661.8
0.859116	83640.5	53597.7	0.859111	85143.6	57278.9	0.859116	89968.5	21465.9	0.859115	23371.9	79139.4
0.888716	89761	53013.6	0.888711	81588.1	57282.6	0.888716	81473.4	21460.9	0.888715	22908.3	76973.5
0.918316	88726.8	52783	0.918311	85881.1	56916.6	0.918317	74948.2	20920.5	0.918315	23251.9	77109.3
0.947916	85774	52806.7	0.947911	86479.1	55853.8	0.947917	78615.9	21754.3	0.947915	23145.2	75527.7
0.977516	89203.7	51863.6	0.977511	88511.8	56556.9	0.977517	81654.6	21657.7	0.977515	24309.1	77552.6
1.00712	86492.1	52788.2	1.00711	87183.5	56703.4	1.00712	86726.8	21135.6	1.00712	24692.8	81999.2
1.03672	83519.9	52220.8	1.03671	83741.6	57127.6	1.03672	89585.9	22046.3	1.03672	24666.1	74934.4
1.06632	87787.7	52123.8	1.06631	77906.5	56710.2	1.06632	83117.6	21636	1.06632	24045.8	74814.2
1.09592	90989.9	52686.1	1.09591	84138	56243	1.09592	77207.4	21182.4	1.09592	23829	81582.7
1.12552	92003.2	52751.3	1.12551	86411.4	56689.8	1.12552	75732.1	21247.4	1.12552	23780.6	77799.8
1.15512	86601	53477.7	1.15511	85056.1	56853.7	1.15512	83472.6	21390.7	1.15512	23548.8	74567.7
1.18472	88693.3	52701.7	1.18471	86317.6	56974.1	1.18472	83298.3	21557.5	1.18472	23080.1	80064.4
1.21432	83581.4	53177.3	1.21431	84949.1	56129.2	1.21432	85961.7	21636	1.21432	23660.5	76342.3
1.24392	86673.1	52197.7	1.24391	83770	56723.1	1.24392	85244.1	21849.4	1.24392	23363.6	76933.4
1.27352	93493.1	52873.3	1.27351	81648.4	56949	1.27352	81186	21557.8	1.27352	23625.5	78262.8
1.30312	88688.7	52177.7	1.30311	83861.9	57057.6	1.30312	75323	21777.7	1.30312	23258.5	77553.5
1.33272	86875.4	52860	1.33271	85835.9	56157.5	1.33272	77710.7	21557.5	1.33272	23191.9	75679.9
1.36232	92271.4	52908.7	1.36231	87713.1	56706.7	1.36232	83452.2	21444.1	1.36232	23240.3	73199.7
1.39192	86733.7	51742	1.39191	83794.6	56229.5	1.39192	87338.1	21172.3	1.39192	23307	79173.9
1.42152	85412.4	52050.8	1.42151	82728.7	56853.4	1.42152	87565.8	21636.1	1.42152	23125.1	73574.2
1.45112	88384.6	52736.8	1.45111	80018.4	56506.7	1.45112	82929.1	21867.8	1.45112	23495.5	78173
1.48072	89150.3	53483.1	1.48071	84773.9	56982.2	1.48072	73955.3	21580.9	1.48072	22956.7	79343.1
1.51032	86773.7	53237.4	1.51032	88747.1	56928.8	1.51032	77582.9	21474.1	1.51032	22698.2	75949.1
1.53992	85310.8	52322.7	1.53992	84365.7	56746.3	1.53992	84203.6	22032.9	1.53992	23213.5	74425.4
1.56952	86787.9	52084	1.56952	88753.6	56468.2	1.56952	88384.4	21620.9	1.56952	23395.3	79729.5
1.59912	87660.1	53024.7	1.59912	85231.2	56910.4	1.59912	88639.9	21175.8	1.59912	23091.7	76845.3
1.62872	89694.7	52510.9	1.62872	83734.6	56873.4	1.62872	84297.7	22019.6	1.62872	23153.5	73895.5
1.65832	92164.3	53292.4	1.65832	86063.3	56750.7	1.65832	77053.5	21667.5	1.65832	23055.2	79602.4
1.68792	86807.8	52058.6	1.68792	85237.3	57085.8	1.68792	76234.9	21540.8	1.68792	23168.4	74816.5
1.71752	88548.1	53751.3	1.71752	83090.7	57394.4	1.71752	83720.5	21357.4	1.71752	23175.1	75438.5
1.74712	89431.5	52403.2	1.74712	86344.2	56751.4	1.74712	85149.7	21472.4	1.74712	22618.2	79857.1
1.77672	88358.3	52135.8	1.77672	84203.9	56987.2	1.77672	87277.8	21292.5	1.77672	23168.5	76866.5
1.80632	85874.4	51992	1.80632	81051.2	56491.3	1.80632	85599.7	21672.6	1.80632	23267	76892.9
1.83592	89660.1	53369.2	1.83592	85163.6	57280.6	1.83592	80293.3	21609.3	1.83592	23432	77257.1
1.86552	87954.9	52639.9	1.86552	86002	56618.2	1.86552	74558.9	21872.7	1.86552	23360.3	76487.1
1.89512	86506.5	53574.6	1.89512	87277.8	56282.8	1.89512	83828.5	21477.5	1.89512	23430.3	74264.8
1.92472	88492.3	52633.4	1.92472	86747	57077.5	1.92472	86237	21599.2	1.92472	23552.2	77316.1
1.95432	86244.1	52524.5	1.95432	85633.4	56895.3	1.95432	83566.9	21489.2	1.95432	23146.9	76619
1.98392	87002.5	53301.9	1.98392	92560.5	57691.6	1.98392	90506.1	21622.6	1.98392	23395.3	75828.1
2.01352	87283.8	51895.3	2.01352	83373.2	56867.2	2.01352	80272.5	21706.1	2.01352	23148.5	79946.2
2.04312	91566.7	52816.8	2.04312	85935.2	56389.8	2.04312	69900	21285.7	2.04312	23243.5	76358.9
2.07272	87058.4	52538.3	2.07272	83747.3	57165.4	2.07272	79098.6	21564.2	2.07272	23256.9	77692.9
2.10232	85432	51843.6	2.10232	85478.7	57082.2	2.10232	82928.8	21514.3	2.10232	23502	75594.5
2.13192	88048.8	52880.1	2.13192	81668.4	57066.1	2.13192	87914.5	21459.2	2.13192	24387.6	80328.6
2.16152	85049.6	52912.1	2.16152	83312.2	56715	2.16153	87129.5	21635.9	2.16152	24059	80675
2.19112	87673.1	53018.8	2.19112	82006.6	55876.8	2.19113	80668.1	21609.3	2.19112	23657.2	81352.9
2.22072	87995.1	53359	2.22072	84498.8	56741.9	2.22073	75235.8	21354.1	2.22072	23263.5	82106.9
2.25033	87505.8	53265.7	2.25032	82882.7	56562.8	2.25033	78321	21492.5	2.25032	23363.6	75378.5
2.27993	91098.4	52768.2	2.27992	84667.3	57110.5	2.27993	82627	21780.9	2.27992	23408.7	76043.3
2.30953	86755.5	52546.2	2.30952	86277.2	56688.5	2.30953	87022	21702.6	2.30952	23010.1	81190
2.33913	82016.7	53295.4	2.33912	86304.6	57112.5	2.33913	86632.6	21137.3	2.33912	22920	76758.5
2.36873	88667.6	53472.5	2.36872	84300.7	56376.5	2.36873	86646.3	21812.6	2.36872	23135.2	74934.5
2.39833	91170.3	52486.4	2.39832	86654.1	57244.4	2.39833	81064.2	21817.7	2.39832	23236.8	79690.8
2.42793	89505.7	53122.3	2.42792	84049.8	56621.7	2.42793	74739.8	21384.1	2.42793	23343.6	76063.5
2.45753	86883.1	52319.4	2.45752	87740	56589.9	2.45753	80037.7	21147.3	2.45753	23316.9	72837.6
2.48713	87156.9	52338.8	2.48712	87264.1	57566.7	2.48713	81808.6	21475.8	2.48713	23338.6	77972.6
2.51673	87117.3	52546.4	2.51672	85338	57080.8	2.51673	86746.8	21377.4	2.51673	23330.2	78650.3
2.54633	85291.7	52646.5	2.54632	82708	56709.8	2.54633	82976	21649.3	2.54633	23011.8	77309.6
2.57593	92318	52816.5	2.57592	83345	56509.8	2.57593	77892.6	21821.1	2.57593	22990	79014.2
2.60553	87914.7	52506.2	2.60552	84183.7	56626.2	2.60553	72460.4	21250.7	2.60553	23240.1	76927.5
2.63513	84251.8	52419.3	2.63512	84995.4	56571.6	2.63513	80339.7	21544.2	2.63513	23205.1	74728.9
2.66473	86358	53169.3	2.66472	84968.9	57213.7	2.66473	80312.6	21479.1	2.66473	23203.5	79281.5
2.69433	85634.7	53180.6	2.69432	86311.1	56793.4	2.69433	84278.2	21292.5	2.69433	23303.5	76564.8
2.72393	89399.1	53015.2	2.72392	85521.2	57053.9	2.72393	88203.1	21264.1	2.72393	23175.2	76463.2
2.75353	86847.6	52366.1	2.75352	80876.3	56947.1	2.75353	80151.5	21344.2	2.75353	23501.9	76610.7
2.78313	86257.1	52751.5	2.78312	85304.2	56985.3	2.78313	73359.3	21449.1	2.78313	23045.1	76626.8
2.81273	92077.6	51716.9	2.81272	82198	56679.9	2.81273	75443.7	21447.4	2.81273	23121.8	73824.2
2.84233	86412.6	52653.9	2.84232	88096.2	57381.1	2.84233	84539	21400.9	2.84233	23567	76706.8
2.87193	86633.1	52507.8	2.87192	89398	57316	2.87193	86538.7	22081.1	2.87193	23255.2	80884.3
2.90153	82761.2	52811.7	2.90152	81560.7	57046	2.90153	88995.6	21535.8	2.90153	23165.2	75624.8
2.93113	87808.2	52666.7	2.93112	77570.1	56494.7	2.93113	83720.7	21721	2.93113	23061.7	78214.2
2.96073	92903.5	52975.4	2.96072	82070.6	57159.4	2.96073	74263.6	21610.9	2.96073	23693.8	77968
2.99033	92130.7	52663.1	2.99032	85278.8	56830.6	2.99033	74693	21534.2	2.99033	23625.4	75693.2
3.01993	87406.1	53521.4	3.01993	82573.9	56443.3	3.01993	83378.3	21665.9	3.01993	22566.4	74882
3.04953	88834.8	52322.4	3.04953	85089.2	56427.6	3.04953	86632.9	21854.5	3.04953	22990	82245.1
3.07913	84123.4	53022.2	3.07913	86291.4	56060.9	3.07913	83217.5	21464.2	3.07913	23400.3	76201.5
3.10873	85371.3	52526.2	3.10873	81501.5	56742.1	3.10873	81164.6	21502.7	3.10873	23098.5	76980.9
3.13833	88760.3	52531.3	3.13833	83708.6	56791.5	3.13833	81419.4	21734.3	3.13833	23311.8	77980.8
3.16793	87861.8	52783	3.16793	87639.5	57653	3.16793	71300.8	21327.4	3.16793	23193.5	73652.1
3.19753	84205.9	52314.4	3.19753	82278.7	56581.3	3.19753	80339.5	21435.8	3.19753	23040.1	75782.1
3.22713	88861.9	52689.9	3.22713	90257.4	57195.7	3.22713	83720.6	21239	3.22713	23065	79340.8
3.25673	88384.7	52193.9	3.25673	82224.5	56790.1	3.25673	84774.2	21786	3.25673	23533.8	79220.4
3.28633	89331.6	52531.1	3.28633	83724.3	57339.5	3.28633	83593.3	21932.8	3.28633	23235.2	75236.7
3.31593	87706.5	52571.1	3.31593	82681.2	57257.6	3.31593	80004.9	21757.6	3.31593	23260.2	78481.9
3.34553	87808	52474.7	3.34553	86089.3	56501.3	3.34553	74927.6	21430.8	3.34553	23081.7	75535.3
3.37513	87096.9	52212.4	3.37513	87773.6	57324.2	3.37513	79930.4	22024.4	3.37513	23463.6	73662
3.40473	87063.9	52517.9	3.40473	83681	56943.9	3.40473	83291.5	21409.2	3.40473	23457	75566.5
3.43433	86599.3	52216.1	3.43433	81895.7	57773.6	3.43433	85190	21927.8	3.43433	22888.3	78803.7
3.46393	84787.6	52905.1	3.46393	85051.6	56956	3.46393	84902.7	21514.2	3.46393	23392.1	75182.6
3.49353	85499.3	53110.7	3.49353	84116.7	57030.8	3.49353	79480.8	21577.5	3.49353	23265.3	75821.2
3.52313	89317.3	52836.7	3.52313	85029.2	56753.3	3.52313	73734.5	21590.9	3.52313	23428.6	77075
3.55273	83418.9	52447.3	3.55273	86605.9	56447.5	3.55273	74371.8	21419.1	3.55273	23473.7	72819
3.58233	86775.4	52278	3.58233	85921.9	56506.7	3.58233	80319.2	21409.1	3.58233	23465.3	72542.3
3.61193	89008.7	52230.8	3.61193	83244.7	57476.1	3.61193	83881.5	21427.5	3.61193	23630.4	76517.1
3.64153	87378.9	52705	3.64153	85412	56959.1	3.64154	87075.7	21274.2	3.64153	23313.6	77328.2
3.67113	85942.1	52201.2	3.67113	80850.9	57000.4	3.67114	81607.5	21666	3.67113	23358.6	79324.6
3.70073	86646.8	52551.4	3.70073	83372.6	56994.2	3.70074	77529.3	21460.8	3.70073	23508.7	77738.8
3.73034	90782.2	52374.5	3.73033	87545.6	57000.5	3.73034	71724.1	21202.4	3.73033	23020.1	74179.5
3.75994	88339	53008.8	3.75993	85646.5	57309.6	3.75994	79890.1	21534.1	3.75993	23071.8	75868.4
3.78954	90492.1	52280.9	3.78953	85780.6	56810.6	3.78954	83056.3	22101.2	3.78953	23218.5	77108.1
3.81914	85686.9	52728.5	3.81913	83996	56576.6	3.81914	81674.3	21314.2	3.81913	23220.1	75437.6
3.84874	85304.6	52735	3.84873	80119	56933.8	3.84874	83633.3	22373	3.84873	23173.6	73058.9
3.87834	92123.7	52766.6	3.87833	85015.6	56987.1	3.87834	79025.1	21602.6	3.87833	23680.4	76277.3
3.90794	88783.6	53030.4	3.90793	83345.1	57370.5	3.90794	72145.1	21217.3	3.90794	22921.7	75232.1
3.93754	86518.9	52357.7	3.93753	84634.2	57005.3	3.93754	81386	21454.1	3.93754	24130.8	77358.3
3.96714	85431.8	52990.5	3.96713	85083.4	56823.7	3.96714	89565.8	21469.2	3.96714	23630.3	80659.7
3.99674	85049.1	52574.6	3.99673	86243.5	56074.5	3.99674	87445.4	21462.4	3.99674	23748.9	74472.3
4.02634	88735.7	52250.9	4.02633	81609.1	56735.1	4.02634	84310.9	21560.8	4.02634	23703.8	79394.5
4.05594	91359	52466.1	4.05593	81433.6	57668.4	4.05594	80279.8	21662.7	4.05594	23735.5	77785.3
4.08554	90801.7	52209.2	4.08553	85935	56163.9	4.08554	75772.5	21661	4.08554	23603.8	76674.5
4.11514	89983.7	52443	4.11513	83983	56741.5	4.11514	76805.3	21926.1	4.11514	23562	74327.8
4.14474	83472.3	52928.7	4.14473	85264.1	56773.6	4.14474	83646.7	21826.1	4.14474	23063.3	78135.1
4.17434	84814.2	52404.5	4.17433	83828.3	57125.9	4.17434	87009.6	21934.4	4.17434	23075.2	76222
4.20394	82205.4	52350.6	4.20393	86438.9	57514.6	4.20394	94601.9	22032.9	4.20394	22820	79005.2
4.23354	88982.3	52421	4.23353	87190.4	56362.7	4.23354	84446.2	21979.5	4.23354	22885.1	76838.8
4.26314	90574	52634.6	4.26313	85894.8	56603.5	4.26314	77288.1	22162.9	4.26314	23378.7	78450.4
4.29274	89097.6	52940.6	4.29273	85492.1	56661.6	4.29274	77149.4	22137.8	4.29274	22769.9	70049.5
4.32234	86245.4	52782.1	4.32233	86748.3	56360.9	4.32234	84720.9	22391.3	4.32234	22841.7	73628.7
4.35194	84439	53118.8	4.35193	82862	57196	4.35194	88969.5	21899.4	4.35194	22881.7	76390.3
4.38154	85176.5	52452.9	4.38153	83486.4	56747.1	4.38154	87702.3	22009.5	4.38154	23166.8	77321.5
4.41114	84076.5	52820.5	4.41113	86096.4	56501	4.41114	84794.5	21926.1	4.41114	23106.8	77127
4.44074	84881.6	52866.8	4.44073	84553.2	57264.4	4.44074	81186.3	21954.4	4.44074	23178.6	78006.1
4.47034	87552.3	53232.4	4.47034	84458.5	55822	4.47034	73312.6	21714.4	4.47034	23000	75368.7
4.49994	84421.3	52339.2	4.49994	84614.6	56212.7	4.49994	84976.3	21402.4	4.49994	23373.7	75325.2
4.52954	85452.8	52951.7	4.52954	89989.1	57561.4	4.52954	83452.2	21661	4.52954	23026.7	75048.7
4.55914	87404.9	52152.7	4.55914	86176.6	56593	4.55914	88613.6	21579.3	4.55914	23120.1	76235.4
4.58874	83251.2	52967.1	4.58874	83748.1	57390.3	4.58874	86545.5	21814.4	4.58874	23016.8	78128.1
4.61834	87324.5	53364.9	4.61834	81104.5	56923.4	4.61834	81265.5	21389.1	4.61834	23271.9	76409.7
4.64794	85438.8	53232.3	4.64794	85505.8	57648.2	4.64794	72474.8	21599.1	4.64794	23490.4	75822.9
4.67754	84750.2	52534.8	4.67754	83647	57128.9	4.67754	77254.2	21522.6	4.67754	22624.8	72060.9
4.70714	88345.4	52283.1	4.70714	82653.9	56620.2	4.70714	83257.7	21384.1	4.70714	23400.3	74639.9
4.73674	84787.3	52337.8	4.73674	83795.4	56469.8	4.73674	87216.6	21377.5	4.73674	23235.2	77926.5
4.76634	79877	52245.8	4.76634	84540.9	57012.4	4.76634	85726.8	21534.2	4.76634	23016.7	75919.8
4.79594	88028.8	52602.9	4.79594	84428.2	56743.4	4.79594	80622.2	21796	4.79594	23323.6	74809.4
4.82554	91365.1	52975.2	4.82554	83312.8	57511.2	4.82554	75658.8	21677.6	4.82554	22724.9	75164
4.85514	85371.4	52609.8	4.85514	84901.5	57376.2	4.85514	76858.9	21700.9	4.85514	23341.9	74321.1
4.88474	84226.4	52427.9	4.88474	84264.8	56597	4.88474	84103	21507.5	4.88474	23238.4	72569.1
4.91434	88210.8	52719.9	4.91434	91989.1	56812.2	4.91434	85599.4	21710.9	4.91434	23613.8	75244.9
4.94394	86714.4	52249.1	4.94394	84748.3	57561.1	4.94394	86418.2	21680.9	4.94394	22724.9	76665.4
4.97354	86513.7	53325.8	4.97354	81836.1	56309.7	4.97354	86069.1	21149.1	4.97354	23457	76564.2
5.00314	90055.8	52691.7	5.00314	83432.6	56838.6	5.00314	74941.6	21567.6	5.00314	22990	74648.4
5.03274	88272.3	52041.1	5.03274	82741	56643	5.03274	70315.9	21317.4	5.03274	23280.2	73649.6
5.06234	85615.9	52786.7	5.06234	86472.9	56446.3	5.06234	81325.4	21515.8	5.06234	23063.5	74480.6
5.09194	88297.1	51932.4	5.09194	89955.1	57167.6	5.09194	82975.8	21159	5.09194	23130.2	80668.5
5.12154	80352.8	52795	5.12154	86049	57121.1	5.12155	85686.5	21307.5	5.12154	23246.8	78517.5
5.15114	83781.8	52823.4	5.15114	84077.5	56316.1	5.15115	82586.7	21766.1	5.15114	23118.4	75827.1
5.18074	87196.4	52629.5	5.18074	86171.3	56871.9	5.18075	79990.5	21565.8	5.18074	22881.6	78476
5.21035	88694.7	52523.1	5.21034	83808.9	56752	5.21035	70824.6	21787.6	5.21034	23257.1	75963.2
5.23995	84359.7	53099.1	5.23994	81520.3	56666.9	5.23995	80648	21465.9	5.23994	22684.8	72314.8
5.26955	89411.4	52958.6	5.26954	88726.7	56569.9	5.26955	82459.2	21444.2	5.26954	23727.1	74271.8
5.29915	84780.7	51987	5.29914	85673.1	56351.5	5.29915	85820.9	21470.7	5.29914	23166.9	79711.1
5.32875	86444.9	52291.1	5.32874	81964.8	56793.7	5.32875	84559.2	21189.1	5.32874	22805	76564.2
5.35835	89948.3	52182.8	5.35834	80455.7	57127	5.35835	81177.8	21297.4	5.35834	22978.4	73211.4
5.38795	90163.2	53550.3	5.38794	83834.5	56900.2	5.38795	73372.6	21510.7	5.38795	23131.8	74358.5
5.41755	85224.4	52401.2	5.41754	82794.6	57062.1	5.41755	75323	21360.8	5.41755	22916.7	74139.1
5.44715	88955.5	52027.2	5.44714	86338.3	56177.8	5.44715	81426.5	21631	5.44715	23023.4	75010.4
5.47675	87156.4	53100.9	5.47674	86183.2	57676.3	5.47675	80668.6	21652.6	5.47675	22935	74050.3
5.50635	86733.8	52654.9	5.50634	85331.4	57633.1	5.50635	85297.4	21502.6	5.50635	22760	75679.3
5.53595	84378.4	52177.4	5.53594	84372.1	57128.4	5.53595	81258.4	21869.4	5.53595	23223.5	69471.3
5.56555	89767.1	53044.2	5.56554	86639.7	56951.5	5.56555	74511.9	21669.3	5.56555	23365.2	74875.5
5.59515	86197	52808.2	5.59514	85405.2	56969.9	5.59515	70684.4	21504.1	5.59515	23263.5	74356.1
5.62475	87889.9	53127.7	5.62474	85069.3	56871.9	5.62475	80540.6	21594.2	5.62475	23226.9	76218.3
5.65435	87344.3	53334.5	5.65434	83680.3	56733.4	5.65435	81983.5	21712.6	5.65435	23587.1	76044.2
5.68395	84982.1	53010.1	5.68394	87727.2	57214.6	5.68395	87793.9	21605.9	5.68395	23435.2	77113.9
5.71355	86277.3	52379.8	5.71354	84211.4	57068.9	5.71355	82319.3	21435.9	5.71355	23585.4	78247.3
5.74315	93594.6	52307.6	5.74314	83734.6	57008.9	5.74315	75584.7	21000.6	5.74315	23695.5	78519.4
5.77275	88808.4	52112.6	5.77274	84089.5	57065.6	5.77275	70824.7	21287.5	5.77275	23850.6	75495.8
5.80235	81937.6	52533	5.80234	89888.8	56955.4	5.80235	78991.3	21607.5	5.80235	23840.6	73806.7
5.83195	86659.7	52681.5	5.83194	84426	57377.6	5.83195	82104.2	21429.1	5.83195	23438.7	76144.3
5.86155	83445.5	52437.6	5.86154	86989.9	57900.2	5.86155	82714.2	21864.5	5.86155	23376.9	77315.3
5.89115	83835.1	52144	5.89114	86667.4	62580.2	5.89115	85210	21606	5.89115	23486.9	74914
5.92075	88183.4	52985.6	5.92074	86500.7	64192.1	5.92075	78193.1	21347.5	5.92075	23610.4	78146.6
5.95035	89975.3	52824.7	5.95035	83713.9	62927.8	5.95035	71354.2	21435.8	5.95035	23126.7	78960.7
5.97995	87848.3	52394.5	5.97995	80581.2	60153.9	5.97995	77073.1	21264.1	5.97995	23155.1	72543.5
6.00955	87197.2	52726.7	6.00955	84465.7	58412.8	6.00955	80171.6	21966.1	6.00955	23265.3	86016.6
6.03915	88793.9	52112.5	6.03915	86740	56800.1	6.03915	82311.6	21607.6	6.03915	22956.7	77302
6.06875	85029.7	52251	6.06875	89029.7	56811.9	6.06875	85599.7	21736	6.06875	22768.3	74699.7
6.09835	83472.6	51807.1	6.09835	81905.1	56508.4	6.09835	83170.6	21816.1	6.09835	22826.7	78609.8
6.12795	89720.4	52365.8	6.12795	87894.4	57244	6.12795	77281.9	21827.7	6.12795	22961.6	74588
6.15755	90519.3	52611.4	6.15755	86297.3	55975.4	6.15755	73660.5	22012.8	6.15755	23070	72944.7
6.18715	88371.6	53427.8	6.18715	86780.4	56492.7	6.18715	86674	21517.5	6.18715	23151.8	74735.3
6.21675	88546	53165.6	6.21675	88163.2	56965.5	6.21675	84258.2	22046.2	6.21675	22830	77697.3
6.24635	84512.3	52354.3	6.24635	85620.6	56533	6.24635	86881.4	21632.7	6.24635	23265.1	76000.8
6.27595	87156.3	52284.1	6.27595	83071.7	56534.5	6.27595	84700.6	22239.6	6.27595	23080.1	77751.5
6.30555	88283.7	52611.5	6.30555	89467.1	57424.3	6.30555	76704.4	21395.8	6.30555	22958.4	72910.5
6.33515	85546.8	52434.5	6.33515	83579.8	56748.4	6.33515	73626.7	21492.5	6.33515	23533.7	73581.8
6.36475	83554.5	53410.8	6.36475	84903	56321.1	6.36475	82748.2	21329.3	6.36475	23572	74502.4
6.39435	88424.6	53238.9	6.39435	87632.6	56721.9	6.39435	85009.5	21177.3	6.39435	23879	76597.5
6.42395	85714	53342.2	6.42395	84532.5	57718.1	6.42395	88397.7	21325.8	6.42395	24737.7	75108.6
6.45355	86746.9	52808.2	6.45355	81937	56466.7	6.45355	84190.2	21842.8	6.45355	23994	74384.6
6.48315	89142.9	51957.3	6.48315	83895.9	57025.4	6.48315	79246.5	21554.3	6.48315	24142.5	78531.2
6.51275	87921.8	52793.5	6.51275	83398.7	56363	6.51275	71689.3	21030.6	6.51275	23500.4	74573.9
6.54235	87158	52409.6	6.54235	85760.5	57424.2	6.54235	77549.4	21640.9	6.54235	23567	73916.8
6.57195	86015.9	52840.2	6.57195	88183.7	55726.7	6.57195	86048.9	21847.7	6.57195	23458.6	73145.1
6.60155	86780.6	52781.6	6.60155	86827.7	57336.1	6.60156	85687.1	21460.8	6.60155	23166.8	75230.2
6.63115	86989.2	52955.3	6.63115	80005.1	57025.7	6.63116	86599.7	21124	6.63115	23006.8	75404.8
6.66075	87149.5	52793.6	6.66075	84749.3	56922	6.66076	83277.7	21460.9	6.66075	22921.8	73621.3
6.69036	92707.6	52137.6	6.69035	84431.7	56963.5	6.69036	73868.1	21629.2	6.69035	23583.7	75641.7
6.71996	85265.2	52956.9	6.71995	83888.9	56930.6	6.71996	75946.9	21806	6.71995	23311.9	73099.9
6.74956	86808.4	52307.6	6.74955	88445.5	57194.1	6.74956	80990.5	21909.4	6.74955	22576.5	72913.6
6.77916	87250.7	53087	6.77915	85432.9	58022.3	6.77916	83962	21917.7	6.77915	22878.3	79749.8
6.80876	87741.3	53127.3	6.80875	83775.5	56984.1	6.80876	86854.6	21747.7	6.80875	23481.9	75553.1
6.83836	85049	53040.3	6.83835	85695.1	57607.9	6.83836	87271.1	21550.9	6.83835	23724	77650.7
6.86796	88344.7	53068.4	6.86795	86196.8	57508.2	6.86796	73808.6	21589.2	6.86796	24450.8	75084.2
6.89756	85847.7	52905.4	6.89755	84425.5	57574.6	6.89756	75860.3	21909.4	6.89756	23166.7	71928.6
6.92716	87827.6	53380.2	6.92715	84077.7	57693.3	6.92716	80647.9	22296.2	6.92716	23101.9	70686
6.95676	88874.5	53839.8	6.95675	83405.1	57693.2	6.95676	82311.8	22833.3	6.95676	23658.8	76055.4
6.98636	84090.3	53060.5	6.98635	86666.3	57363.2	6.98636	85720.6	23110.2	6.98636	23610.5	76993.1
7.01596	87116.8	53711	7.01595	78857.9	57083.9	7.01596	89236.8	23056.9	7.01596	23148.6	76208.4
7.04556	88163.1	54677.9	7.04555	79829.6	56456.4	7.04556	77194	23563.6	7.04556	23295.2	76269
7.07516	87344.2	56386.8	7.07515	89821.1	57589.7	7.07516	72554.1	24107.3	7.07516	22966.6	72411
7.10476	89904.1	57225.9	7.10475	82070.2	56711.6	7.10476	78790.1	24864.6	7.10476	22853.3	72093
7.13436	90196.9	56936.3	7.13435	85116.2	56961.9	7.13436	87988.3	25198.1	7.13436	23453.6	76920.5
7.16396	83277.7	59100.9	7.16395	83378.6	57648.2	7.16396	84425	24984.8	7.16396	23330.3	78891.2
7.19356	88379.1	57954.4	7.19355	81648.9	56209.3	7.19356	89424.7	26188.7	7.19356	23695.4	73668.7
7.22316	88264.6	57254.7	7.22315	82581	56775.7	7.22316	82761.8	25776.7	7.22316	22941.7	75291.7
7.25276	90559.4	59825.3	7.25275	83479	56195.6	7.25276	74940.8	25103	7.25276	23188.5	74709.3
7.28236	83688.4	61713.7	7.28235	83593.2	58057.1	7.28236	77147.2	25653.5	7.28236	23020.1	71416.8
7.31196	87237.2	61084.5	7.31195	82882	56733.3	7.31196	82251.4	25381.6	7.31196	23026.7	75580.2
7.34156	84224.6	59445.9	7.34155	85666.6	58076.9	7.34156	84727	25034.7	7.34156	23195.2	75136.8
7.37116	85976	58172.8	7.37115	79246.9	57406.1	7.37116	85224.5	25606.8	7.37116	23273.6	75779.1
7.40076	93795.3	56323.5	7.40075	81032.4	56768.6	7.40076	79729.6	25058	7.40076	23125.2	75270.1
7.43036	91445.8	56346.7	7.43035	83660.3	57219.4	7.43036	74250.9	24472.7	7.43036	23333.6	75125
7.45996	87734.2	55846.1	7.45996	84787.8	56491.1	7.45996	73519.5	25034.6	7.45996	23707.2	75213.2
7.48956	90212.1	54096.6	7.48956	85635.1	56448.1	7.48956	82419.2	25131.2	7.48956	23693.7	73636.1
7.51916	90686.7	50562.8	7.51916	85082.7	57339.6	7.51916	84680.8	24807.9	7.51916	23368.6	75423.9
7.54876	84968.8	52849.1	7.54876	80453.5	57814.6	7.54876	86458.6	25438.2	7.54876	23407	73117.3
7.57836	85513.3	54827.9	7.57836	83358.8	57692.1	7.57836	84727.4	25243.3	7.57836	23278.5	76409.6
7.60796	91995.8	55826.4	7.60796	82727.7	56930.6	7.60796	80528.2	25401.5	7.60796	23927.2	77865.8
7.63756	89103.1	56577.6	7.63756	84922.1	56753.2	7.63756	72252.5	26185.3	7.63756	24397.5	75018.9
7.66716	91433.8	56438.5	7.66716	84104.2	57381	7.66716	86445.6	27407.9	7.66716	23932.3	74748.6
7.69676	92681.9	57128.2	7.69676	86371.9	56782	7.69676	89102.5	28477	7.69676	24564.3	76068.8
7.72636	88626	58159.4	7.72636	85351	57244.4	7.72636	89734.1	31562.8	7.72636	24642.8	76872.3
7.75596	91922.1	62623.4	7.75596	81744.3	57357.5	7.75596	97992.8	36569	7.75596	25533.5	76268.6
7.78556	104758	66948.9	7.78556	81345.7	56435	7.78556	95147.5	45043	7.78556	25161.6	77175.5
7.81516	114843	76797.8	7.81516	89237	57037.4	7.81516	101057	61000.9	7.81516	25176.5	77567.6
7.84476	130645	94463.7	7.84476	81528.3	56591.5	7.84476	135111	91331.6	7.84476	24532.7	74226.9
7.87436	179777	127483	7.87436	84130.3	56898.8	7.87436	193364	149797	7.87436	25460.1	75151.4
7.90396	261584	187635	7.90396	85921.3	56721.8	7.90396	318581	258510	7.90396	24908.1	75691.9
7.93356	378715	295320	7.93356	86123.5	56968.5	7.93356	527991	457065	7.93356	25408.4	74532.5
7.96316	595585	470486	7.96316	83204.5	56900.1	7.96316	846980	793468	7.96316	25054.9	75216.2
7.99276	923313	730185	7.99276	84848	56631.8	7.99276	1.1836e+06	1.27163e+06	7.99276	25046.6	76559
8.02236	1.27893e+06	1.05207e+06	8.02236	85331.1	56591.6	8.02236	1.95684e+06	1.93543e+06	8.02236	25203.2	71022
8.05196	1.50212e+06	1.4017e+06	8.05196	85981.7	57581.8	8.05196	2.02212e+06	2.69042e+06	8.05196	24994.8	74613.4
8.08156	1.80344e+06	1.77048e+06	8.08156	85123.5	58075.7	8.08156	2.52492e+06	3.42228e+06	8.08156	25952.4	79347.6
8.11116	1.60378e+06	2.05207e+06	8.11116	81903.9	57019.2	8.11117	3.01041e+06	4.06326e+06	8.11116	24255.9	75363.9
8.14076	1.74897e+06	2.2402e+06	8.14076	80053.7	56966.7	8.14077	3.22588e+06	4.40481e+06	8.14076	24354.3	74599.4
8.17037	1.79539e+06	2.364e+06	8.17036	84827.6	57674.5	8.17037	2.89597e+06	4.49216e+06	8.17036	24084	76276.2
8.19997	1.79741e+06	2.38311e+06	8.19996	84820.8	57646.3	8.19997	2.84828e+06	4.3912e+06	8.19996	24002.3	71791.8
8.22957	1.70664e+06	2.33212e+06	8.22956	83379.2	57329.1	8.22957	2.98694e+06	4.31904e+06	8.22956	24140.7	72529.1
8.25917	1.55604e+06	2.26796e+06	8.25916	87384.5	57714.8	8.25917	3.03709e+06	4.09103e+06	8.25916	23748.9	77120.7
8.28877	1.504e+06	2.1212e+06	8.28876	85143.4	57538	8.28877	2.75834e+06	3.97501e+06	8.28876	23979	76328.8
8.31837	1.3555e+06	1.9782e+06	8.31836	81863.8	57806.7	8.31837	2.38965e+06	3.80165e+06	8.31837	23765.5	74023.3
8.34797	1.35295e+06	1.84703e+06	8.34796	83097	56234.5	8.34797	2.02861e+06	3.4742e+06	8.34797	23973.9	77591.2
8.37757	1.23129e+06	1.70734e+06	8.37756	84331.2	57307.8	8.37757	1.65429e+06	3.1449e+06	8.37757	23593.9	73342.2
8.40717	1.23251e+06	1.5744e+06	8.40716	83009.9	57082.2	8.40717	1.74225e+06	2.96651e+06	8.40717	23587	74192.6
8.43677	1.23156e+06	1.45762e+06	8.43676	85157.1	56927.1	8.43677	1.68414e+06	2.70446e+06	8.43677	23660.5	78704.1
8.46637	1.26006e+06	1.32329e+06	8.46636	84391.4	57521.2	8.46637	1.60833e+06	2.47339e+06	8.46637	23884	78958.4
8.49597	1.11018e+06	1.21989e+06	8.49596	84514.3	57015.4	8.49597	1.36483e+06	2.23747e+06	8.49597	24167.4	77162.2
8.52557	1.02758e+06	1.11153e+06	8.52556	83512.8	57246	8.52557	1.30562e+06	2.02355e+06	8.52557	23588.7	77765.3
8.55517	986171	1.00851e+06	8.55516	84418.3	57331.2	8.55517	1.08318e+06	1.83316e+06	8.55517	23260.2	80372.8
8.58477	864634	902780	8.58476	80131.8	57616.6	8.58477	1.25442e+06	1.64288e+06	8.58477	23255.3	75170
8.61437	816790	830937	8.61436	88989.5	56347.8	8.61437	1.23124e+06	1.46933e+06	8.61437	23495.4	73748.4
8.64397	730620	748484	8.64396	86888.4	56803.4	8.64397	1.1291e+06	1.33136e+06	8.64397	23328.5	75706.3
8.67357	624830	667752	8.67356	82714.3	56877.1	8.67357	1.00421e+06	1.1864e+06	8.67357	23402	75558.5
8.70317	577187	603975	8.70316	81728.4	55955.5	8.70317	878401	1.07647e+06	8.70317	22886.7	77812
8.73277	545961	546495	8.73276	84015.7	56868.6	8.73277	716521	972637	8.73277	22898.4	77437.4
8.76237	491306	492473	8.76236	83359.1	57154.1	8.76237	640230	877647	8.76237	23508.6	72069.7
8.79197	445343	448828	8.79196	88337.8	57585.9	8.79197	654649	792535	8.79197	23060.1	72468.4
8.82157	428231	411997	8.82156	84418.5	56346.1	8.82157	659586	735138	8.82157	23170.1	78435.7
8.85117	385462	378911	8.85116	84639.8	57449.5	8.85117	584323	676283	8.85117	22956.7	77583.1
8.88077	352104	353144	8.88076	82092.1	57357.3	8.88077	548627	638181	8.88077	22875	76322.6
8.91037	328778	333473	8.91037	86049.6	57238.9	8.91037	457999	595525	8.91037	23160.2	71262.3
8.93997	324015	311375	8.93997	86062.8	56707	8.93997	404067	557888	8.93997	23018.5	72899.5
8.96957	301271	300271	8.96957	86230.9	56356.4	8.96957	428947	546264	8.96957	23253.5	76822.8
8.99917	293397	291888	8.99917	86016	56926.8	8.99917	421879	527169	8.99917	22981.7	75740
9.02877	277760	286532	9.02877	81829.9	56576.7	9.02877	435310	519535	9.02877	23186.8	76570.3
9.05837	257021	285472	9.05837	80313	57317.6	9.05837	397892	524581	9.05837	23432	76168.1
9.08797	265918	283349	9.08797	83909.3	56666.9	9.08797	353029	518939	9.08797	23545.4	76892.7
9.11757	251020	285920	9.11757	81251.6	56695	9.11757	319101	529375	9.11757	23050	72965.9
9.14717	239676	294579	9.14717	84217.9	57661.6	9.14717	345482	538461	9.14717	22898.4	71705.8
9.17677	252429	296526	9.17677	83345.2	57080.2	9.17677	354579	557143	9.17677	22905	74901.9
9.20637	238911	303788	9.20637	85706.8	57155.7	9.20637	349624	567778	9.20637	22863.3	76691.9
9.23597	218428	311075	9.23597	80849.7	57700.1	9.23597	348606	597386	9.23597	23133.5	78248.6
9.26557	229811	321359	9.26557	81144.9	57395.7	9.26557	313408	607089	9.26557	23008.4	76732.3
9.29517	232083	328837	9.29517	83854.8	57075.9	9.29517	282377	627649	9.29517	23201.8	75096.3
9.32477	211812	338840	9.32477	82814.9	57500	9.32477	293769	644130	9.32477	23210.2	69183.7
9.35437	219861	343249	9.35437	85647.4	56405.1	9.35437	308143	651997	9.35437	23466.9	75050.5
9.38397	218012	352893	9.38397	86357.6	56591.8	9.38397	316701	672351	9.38397	23490.3	76302.8
9.41357	214782	356213	9.41357	82728.8	57162.3	9.41357	319541	685894	9.41357	23563.7	79058.2
9.44317	213098	362891	9.44317	81614.8	56406.4	9.44317	308380	695327	9.44317	23146.8	78655.8
9.47277	211874	363534	9.47277	83681.2	57011.9	9.47277	276344	693011	9.47277	23620.4	79450.5
9.50237	228667	363494	9.50237	86646.4	57099.1	9.50237	266982	693620	9.50237	24237.5	74239.9
9.53197	207064	362412	9.53197	83331.7	56905.7	9.53197	282103	688399	9.53197	23563.8	77511.9
9.56157	210070	359997	9.56157	87055.5	57628.6	9.56157	301692	685420	9.56157	23273.5	76806.4
9.59117	207641	352518	9.59117	86090	56474.9	9.59118	294951	678423	9.59117	23535.4	77234.8
9.62077	212961	342949	9.62077	82393.8	57567.1	9.62078	308682	656546	9.62077	25228.1	75062
9.65038	212887	337285	9.65037	84935.9	56498.3	9.65038	267249	638455	9.65037	23225.1	79770
9.67998	223415	327545	9.67997	83056.4	56846.8	9.67998	252911	609851	9.67997	22955.1	73193.2
9.70958	222745	311688	9.70957	84097.1	57574.8	9.70958	283345	582521	9.70957	23320.3	74004.5
9.73918	232355	301630	9.73917	84754.2	56635.1	9.73918	289366	556584	9.73917	23331.8	74586.4
9.76878	215258	285736	9.76877	85834.5	57073.9	9.76878	291171	524713	9.76877	23481.9	75752.2
9.79838	220689	267917	9.79837	82876.9	56743.5	9.79838	282799	490689	9.79838	22631.5	77744.5
9.82798	227888	256042	9.82797	80964.1	56893.8	9.82798	261630	458328	9.82798	23270.2	77469.2
9.85758	237955	242432	9.85757	84042.6	57332.5	9.85758	226864	427003	9.85758	22973.3	74735.8
9.88718	220527	228410	9.88717	83727.6	57157.4	9.88718	239106	393505	9.88718	23083.4	72590.1
9.91678	215929	216149	9.91677	85700.9	57072.6	9.91678	244869	365641	9.91678	22768.3	76816.2
9.94638	212785	204844	9.94637	85176.5	56913.5	9.94638	261233	335965	9.94638	23143.5	78636.4
9.97598	197617	189396	9.97597	85237.9	57584.8	9.97598	249116	314167	9.97598	23453.8	80138.3
10.0056	211556	178317	10.0056	83177.8	56744.8	10.0056	233369	289784	10.0056	23393.7	75310.6
10.0352	215756	169461	10.0352	85251.3	57319.8	10.0352	201930	261812	10.0352	23298.6	75304
10.0648	196050	158544	10.0648	86727.3	57856.7	10.0648	201211	246406	10.0648	22950	72997.8
10.0944	189328	149271	10.0944	84211.6	57393.1	10.0944	211716	228258	10.0944	23667.2	77337.8
10.124	191664	143028	10.124	86277.2	56802.1	10.124	218163	210612	10.124	23623.8	78622.8
10.1536	174461	136991	10.1536	83835.1	56778.8	10.1536	206757	194540	10.1536	23675.4	78448.6
10.1832	168460	128648	10.1832	82399.4	57212.7	10.1832	197866	182201	10.1832	23368.8	80115
10.2128	181162	124565	10.2128	84230.4	56611.3	10.2128	178121	170439	10.2128	24751.1	78106.7
10.2424	178327	118698	10.2424	89129.4	57128.9	10.2424	155882	160834	10.2424	23176.9	73134.9
10.272	170891	114189	10.272	84151.6	57207.2	10.272	183969	150723	10.272	23098.4	71985.6
10.3016	165711	110834	10.3016	86693.4	56890.5	10.3016	184076	143696	10.3016	23510.3	79864.7
10.3312	162665	107420	10.3312	86055.9	56734.9	10.3312	184239	136122	10.3312	23535.4	77603.2
10.3608	153650	104337	10.3608	84103.4	56484.7	10.3608	181492	130980	10.3608	23648.8	77577
10.3904	149942	101525	10.3904	81387.7	57646.6	10.3904	163270	125613	10.3904	22768.2	75048.9
10.42	156861	100478	10.42	85035.6	56911.7	10.42	149629	121138	10.42	22826.6	75206.4
10.4496	154361	97719.4	10.4496	84036.6	57453.1	10.4496	159744	118213	10.4496	22718.2	73232.9
10.4792	152350	96115.9	10.4792	86774.1	57537.5	10.4792	168802	114388	10.4792	22900	73991.3
10.5088	145415	93600.7	10.5088	85874.9	56446.6	10.5088	168593	111697	10.5088	23090.1	75410.6
10.5384	138691	93659.1	10.5384	83902.5	57164.4	10.5384	169462	109560	10.5384	23760.5	77449.3
10.568	153677	91739	10.568	81380.1	57227.9	10.568	161952	108371	10.568	23146.8	78061
10.5976	154521	91030.5	10.5976	85164	57568.2	10.5976	141501	106085	10.5976	23000.1	75512.7
10.6272	146382	91391.3	10.6272	84445.4	57058.8	10.6272	148144	102137	10.6272	23290.3	74160.1
10.6568	144702	90046.8	10.6568	87753.6	57362.5	10.6568	160918	102118	10.6568	23051.7	72775.9
10.6864	144833	90124.1	10.6864	88545.7	56712	10.6864	162320	100183	10.6864	23503.6	78147.4
10.716	137070	88780.8	10.716	86325.5	56728.5	10.716	162381	99851.6	10.716	22884.9	77677.8
10.7456	139624	88468.6	10.7456	84043.3	56907	10.7456	158686	98769.2	10.7456	23091.9	79179.7
10.7752	149696	87567.7	10.7752	86486.1	57323.2	10.7752	143775	96684.1	10.7752	23303.7	77591.4
10.8048	143376	88052.3	10.8048	87694.1	57078.8	10.8048	142745	95980.8	10.8048	22866.7	72160.9
10.8344	139674	87570.7	10.8344	86185.3	56935	10.8344	154711	94486.5	10.8344	23351.9	77759.2
10.864	146634	87469.1	10.864	90505.5	57034.6	10.864	159651	93274.1	10.864	22973.3	78582.7
10.8936	142329	88160.3	10.8936	88605.9	57095.6	10.8936	162971	92847.5	10.8936	23545.4	74512.1
10.9232	137593	88222.3	10.9232	86291.6	56758.5	10.9232	158435	92971.8	10.9232	22920	76731.6
10.9528	148157	89765.5	10.9528	88793.8	57518	10.9528	153914	93019.3	10.9528	23600.5	82052.3
10.9824	150131	90734.3	10.9824	90384.6	57182.4	10.9824	143871	91997.4	10.9824	23448.7	76499.1
11.012	145441	91264.7	11.012	88447.2	57760.4	11.012	160298	93085.6	11.012	23083.4	75441.2
11.0416	151576	91144.2	11.0416	88954.8	56978.8	11.0416	168777	92584.1	11.0416	23473.7	80314.3
11.0712	149586	92459.8	11.0712	88350.7	57564.5	11.0712	175107	93284.3	11.0712	23076.7	80446.8
11.1008	141329	93069.5	11.1008	88767.7	57187.3	11.1008	182459	95114.7	11.1008	23843.9	78133.7
11.1304	159325	94196.9	11.1304	89855.3	57029.6	11.1304	169434	93369.3	11.1304	23595.4	78555.9
11.16	159179	94669.1	11.16	89089.2	57756.5	11.16	161466	94032	11.16	23467.1	79911.2
11.1896	159399	95259.2	11.1896	92788.5	57137.2	11.1896	165534	94274.6	11.1896	23121.8	78290.4
11.2192	162322	94832.7	11.2192	93830.7	58032.3	11.2192	178052	94204.1	11.2192	23633.8	78732.4
11.2488	155234	94956.5	11.2488	95715.6	57463.1	11.2488	188008	92890.1	11.2488	23745.5	85023.6
11.2784	148782	94139.5	11.2784	90711	57434.5	11.2784	195698	93635.1	11.2784	23572.1	80997.8
11.308	153618	93528.1	11.308	88693.5	57833.7	11.308	186031	91733.6	11.308	23778.8	81534.2
11.3376	154768	92691.1	11.3376	89874.5	57825	11.3376	159537	91567.9	11.3376	23423.7	87392.6
11.3672	159904	90098	11.3672	91178.7	57163.9	11.3672	160192	88552.1	11.3672	23488.7	73937.7
11.3968	155220	88471	11.3968	91595.1	57128.9	11.3968	175105	87017.9	11.3968	23220.2	77277.6
11.4264	148533	86391.5	11.4264	96891	58144	11.4264	181777	84423.6	11.4264	23213.5	80869.7
11.456	142652	84989	11.456	90069.2	57141.3	11.456	175094	82097.7	11.456	23011.7	80802.4
11.4856	143954	83609.6	11.4856	87351.2	57181	11.4856	169226	80439.2	11.4856	23051.9	83156.9
11.5152	156428	83055.5	11.5152	91660.6	56670	11.5152	151815	77438	11.5152	23231.8	81374.1
11.5448	145413	81983.4	11.5448	91231.3	57096	11.5448	151225	73855.4	11.5448	23530.4	82684.3
11.5744	142154	80758.9	11.5744	93904.1	57002.1	11.5744	172467	71507.1	11.5744	23518.7	77017.2
11.604	144933	79808.3	11.604	92427.4	56616.3	11.604	162281	70465.2	11.604	23448.6	81441.1
11.6336	141064	76453.9	11.6336	93332.2	57404.6	11.6336	163817	66762.3	11.6336	23233.6	82734.4
11.6632	138038	77516.7	11.6632	89592.9	56760.2	11.6632	168334	66667.1	11.6632	23312	80823
11.6928	150760	77423	11.6928	94608.6	57068.8	11.6928	155205	64055.3	11.6928	23236.8	83084.1
11.7224	152547	75423.7	11.7224	94823	57065.2	11.7224	152094	61764.6	11.7224	23378.7	80508.5
11.752	152390	73743.2	11.752	95261.4	56366.1	11.752	160116	59864.7	11.752	22908.4	77834.7
11.7816	154413	72761.9	11.7816	95219.4	56721.9	11.7816	174356	58697.5	11.7816	22693.2	84675.7
11.8112	145803	73012.1	11.8112	96575.7	56636.5	11.8112	177183	57066.9	11.8112	23111.8	84640.1
11.8408	148685	72557.6	11.8408	96461.6	57229.1	11.8408	178329	56282.4	11.8408	23006.7	82814.9
11.8704	154658	70313.9	11.8704	93259.5	56414.8	11.8704	168001	56056.8	11.8704	23280.3	87767.8
11.9	158813	71836.7	11.9	101654	56204.1	11.9	159058	53915.5	11.9	23176.7	85547.8
11.9296	153976	71591.1	11.9296	96824.4	55867.2	11.9296	169015	54002.1	11.9296	23667.1	86456
11.9592	152545	71426	11.9592	100201	57700.1	11.9592	187253	53517.7	11.9592	23547.1	97069.5
11.9888	150805	70365.2	11.9888	100256	56973.7	11.9888	179889	52046.1	11.9888	23180.1	90361.3
12.0184	150063	71150.4	12.0184	96709.8	56600	12.0184	179483	52349.9	12.0184	23028.3	86875
12.048	148314	69260.1	12.048	94278.7	57371.2	12.048	191486	51425.4	12.048	23115.1	85009
12.0776	159251	69900.1	12.0776	97878.2	56887	12.0776	168111	50685.7	12.0776	23138.5	85895.8
12.1072	151553	69447.2	12.1072	98215.5	56948.7	12.1072	159195	50318.3	12.1072	22875	84777.1
12.1368	145423	69580.4	12.1368	94033.4	56371	12.1368	170611	50098.1	12.1368	23036.7	84098.7
12.1664	147376	69453.2	12.1664	103636	56131	12.1664	176132	50085	12.1664	22826.6	88150.7
12.196	139380	69784.4	12.196	95816.4	57236	12.196	171520	49045.6	12.196	23141.8	83834.7
12.2256	141294	68964.6	12.2256	91778.2	56466.4	12.2256	170398	49834.6	12.2256	23376.9	87882.4
12.2552	142764	68940.1	12.2552	96327.6	55940.2	12.2552	156024	50025.1	12.2552	22943.4	84204.7
12.2848	144558	69166.3	12.2848	99766.1	56516.3	12.2848	141954	49530.9	12.2848	22826.6	86810.4
12.3144	142698	69396.8	12.3144	97680.2	57509.9	12.3144	154720	48557.6	12.3144	23016.8	85122.6
12.344	138903	69107.3	12.344	97006.2	57437.8	12.344	153200	49188.7	12.344	23195.1	87379.8
12.3736	131567	69494	12.3736	98173.9	56675.3	12.3736	159004	48511.2	12.3736	22718.2	89190.2
12.4032	131499	68490.1	12.4032	91747.7	56224.2	12.4032	158451	48629.7	12.4032	22930	83258
12.4328	136728	68722.9	12.4328	91486	56962.3	12.4328	150449	48818.4	12.4328	23096.8	85922.1
12.4624	133089	68551	12.4624	102299	56953.8	12.4624	129607	48935.1	12.4624	23525.3	86120.1
12.492	131377	69237	12.492	99579	57259.3	12.492	135988	47820.5	12.492	22714.9	83601.8
12.5216	131040	69128.3	12.5216	96103.2	56801.7	12.5216	150819	48105.3	12.5216	23086.7	84320.6
12.5512	128848	69952.8	12.5512	100370	56895.2	12.5512	152681	47820.5	12.5512	23251.8	86700.1
12.5808	127167	69042.8	12.5808	97556.8	56451	12.5808	156784	48060.9	12.5808	22830	85928.6
12.6104	129320	68735.7	12.6104	94366.1	56970.7	12.6104	146440	48413	12.6104	22960	87324.3
12.64	136902	69594.4	12.64	102011	57038.9	12.64	129952	49409.1	12.64	23240.2	86245.7
12.6696	129543	69247.9	12.6696	99741	56703.2	12.6696	135295	49382.2	12.6696	23583.7	83081.2
12.6992	130946	70654.3	12.6992	95356.6	56948.5	12.6992	146524	48290.7	12.6992	23211.8	90059.4
12.7288	133791	69832.7	12.7288	102662	57698.3	12.7288	141742	48873.4	12.7288	22771.6	86218.2
12.7584	122897	69565.9	12.7584	102467	57194.5	12.7584	152795	49174.1	12.7584	23000	90479.6
12.788	123179	70094.8	12.788	95413.7	56913.3	12.788	146381	49302.5	12.788	22958.3	88754.1
12.8176	136403	70801.5	12.8176	97965.5	57546.3	12.8176	131736	49741.3	12.8176	23141.8	85133
12.8472	125173	71592.4	12.8472	97948.7	56873.7	12.8472	125152	49112	12.8472	22866.7	85243.4
12.8768	128975	70786	12.8768	99863.8	56516.5	12.8768	139993	49530.6	12.8768	22823.4	85260.4
12.9064	128279	70636.6	12.9064	101132	56508.1	12.9064	141396	49699.5	12.9064	22948.4	88602.8
12.936	122984	71559.4	12.936	98959.8	56898.6	12.936	146756	49394.1	12.936	22963.4	86693.6
12.9656	120665	71537.5	12.9656	100189	56604.7	12.9656	144074	50230.9	12.9656	22970.1	86767.2
12.9952	134813	70168.5	12.9952	95723.1	55801.7	12.9952	134693	50300.1	12.9952	23080.1	86868.2
13.0248	129075	71530.5	13.0248	100996	56499.7	13.0248	121103	49781.3	13.0248	23328.6	85356.1
13.0544	127192	72511.8	13.0544	98740.9	56169.3	13.0544	127120	50548.9	13.0544	23241.8	84081.2
13.084	123087	71596.2	13.084	101503	56816.9	13.084	135642	50071.6	13.084	23073.4	89870.7
13.1136	122674	71769.9	13.1136	103065	57241.1	13.1136	138775	50664.4	13.1136	23365.3	86130.3
13.1432	121154	72279	13.1432	103004	57095.6	13.1432	137645	51094.6	13.1432	22931.6	87505.1
13.1728	125517	73224.4	13.1728	96267.1	56756.8	13.1728	135382	51039.4	13.1728	23558.8	87478.9
13.2024	123141	73261.4	13.2024	103661	56756.8	13.2024	115664	50268.9	13.2024	23290.3	92445
13.232	126386	73346.3	13.232	104822	56211.1	13.232	118280	50844.5	13.232	23111.8	82181.1
13.2616	126356	73084.8	13.2616	103579	56225.8	13.2616	127238	51798.7	13.2616	22986.7	85074.4
13.2912	127827	74519.7	13.2912	108347	56793.5	13.2912	135137	51113.3	13.2912	22996.8	88841.3
13.3208	122876	74560.7	13.3208	106519	56658.5	13.3208	135952	51766	13.3208	23006.8	91646.7
13.3504	125005	75260	13.3504	102265	56835.6	13.3504	132530	51754.2	13.3504	22846.6	86177.7
13.38	129960	75510.3	13.38	105862	56963.9	13.38	118771	52019.6	13.38	23540.4	89472.9
13.4096	130552	75979.4	13.4096	107327	56843.5	13.4096	114177	52156.4	13.4096	23131.8	87154.6
13.4392	125659	76677.8	13.4392	111500	56626.4	13.4392	130019	51575.3	13.4392	22471.5	87771.3
13.4688	135591	81684.3	13.4688	106614	56346	13.4688	136347	52480.1	13.4688	22878.3	95393.7
13.4984	131958	84232.9	13.4984	111513	56977.2	13.4984	137287	52702.2	13.4984	22703.2	91680.8
13.528	131944	83764.9	13.528	104604	55915.1	13.528	144751	52503.5	13.528	23261.8	90990.3
13.5576	138273	82936.6	13.5576	106700	56713.3	13.5576	128692	53074.4	13.5576	22855	94481.1
13.5872	137147	81641.4	13.5872	113069	56674.9	13.5872	126484	52907.2	13.5872	24295.8	90999.7
13.6168	133784	81831.2	13.6168	115962	56595	13.6168	137057	53412.6	13.6168	22786.6	94854.6
13.6464	143180	82913.6	13.6464	117840	56158.1	13.6464	144356	53475.9	13.6464	22528.1	98238.9
13.676	140276	83004.3	13.676	115616	55898.7	13.676	146768	53549.9	13.676	22785	95234
13.7056	139707	85242	13.7056	115057	56027.1	13.7056	152916	54524.6	13.7056	23075.1	98987.3
13.7352	143001	83764.8	13.7352	113431	56679.9	13.7352	144187	54596.6	13.7352	22828.3	103900
13.7648	146329	84797.4	13.7648	119768	56523.5	13.7648	132670	54549.4	13.7648	22748.2	102728
13.7944	140460	85812.7	13.7944	116413	55913.5	13.7944	142055	54741.3	13.7944	23093.5	98844.3
13.824	146728	86803.1	13.824	119803	57110.8	13.824	154748	54679.8	13.824	23040.1	102121
13.8536	148901	88708.7	13.8536	121643	56775.2	13.8536	160253	55470.7	13.8536	23276.9	100186
13.8832	138091	88478.1	13.8832	115881	55718.6	13.8832	159014	56160.4	13.8832	22753.2	105713
13.9128	138740	89310.1	13.9128	110472	56775.3	13.9128	154749	56881.9	13.9128	22948.4	103483
13.9424	138053	91203	13.9424	111924	56316.1	13.9424	139984	55791.5	13.9424	22903.3	104084
13.972	141383	91147.7	13.972	112302	56865.1	13.972	136591	55417.4	13.972	22965.1	100565
14.0016	141667	91587.6	14.0016	112333	56354.7	14.0016	147955	55615.6	14.0016	22578.1	94842.9
14.0312	145237	92776.8	14.0312	112805	56828.9	14.0312	148129	55704.1	14.0312	23370.2	96154.9
14.0608	129541	95022.8	14.0608	110347	56493.2	14.0608	150055	56552.4	14.0608	22821.6	99370.5
14.0904	138956	94947.6	14.0904	104718	56517.7	14.0904	152277	57216.8	14.0904	23040	98027.4
14.12	145427	96651.4	14.12	111521	60297.7	14.12	133094	56896.5	14.12	22554.8	97852.5
14.1496	149303	98161.5	14.1496	113431	60800.4	14.1496	128462	57991.3	14.1496	22958.2	98329.2
14.1792	157301	100362	14.1792	109385	60390.1	14.1792	144002	57424.8	14.1792	23230.1	90991
14.2088	155692	102473	14.2088	112241	59102	14.2088	152317	58773.7	14.2088	23060.1	95912.6
14.2384	174106	104275	14.2384	112925	57873.2	14.2384	161365	59079.7	14.2384	23226.8	96811.5
14.268	180100	106708	14.268	103945	58581.1	14.268	165310	59738.2	14.268	24099	96482.7
14.2976	210131	110545	14.2976	105923	58895	14.2976	169403	60457.3	14.2976	24639.3	96140.2
14.3272	227081	113070	14.3272	110714	58853.6	14.3272	169507	61893.8	14.3272	25363.1	98153.9
14.3568	231217	116908	14.3568	108445	60459.3	14.3568	199551	62886.3	14.3568	26252.2	92562.1
14.3864	265481	119280	14.3864	114273	62007.5	14.3864	231892	66760	14.3864	27409.4	98612.2
14.416	271149	123322	14.416	112114	63504.4	14.416	267529	68333.4	14.416	28600.7	98578.6
14.4456	284392	126999	14.4456	107245	64594.5	14.4456	278960	70756.7	14.4456	29556.2	95736.2
14.4752	305501	130293	14.4752	103340	65499.1	14.4752	280725	74390.1	14.4752	31172.5	94198.4
14.5048	311182	132731	14.5048	107482	65916.6	14.5048	267908	76545.3	14.5048	32542.4	99137.3
14.5344	304437	134894	14.5344	111915	66517.4	14.5344	263907	79341	14.5344	33069.4	92704.6
14.564	321356	137689	14.564	111256	65247	14.564	316585	80504.7	14.564	33968.5	94899.3
14.5936	308828	138411	14.5936	118905	65270.9	14.5936	323117	81937.4	14.5936	34078.7	102718
14.6232	279584	138552	14.6232	111177	65108.9	14.6232	329349	82735.4	14.6232	34866.3	99732.8
14.6528	300210	137413	14.6528	112125	66448.9	14.6528	308454	82572.8	14.6528	34310.6	96738.2
14.6824	296975	138441	14.6824	115158	65833.8	14.6824	269101	81217.4	14.6824	33626.5	100042
14.712	278778	136404	14.712	114782	65455.9	14.712	239650	80890.2	14.712	33304.7	93854.7
14.7416	263950	135363	14.7416	113031	64581.9	14.7416	276452	78461.9	14.7416	32750.7	97187
14.7712	254649	133692	14.7712	119803	64063.3	14.7712	267011	77337.9	14.7712	31689.7	103213
14.8008	235550	131156	14.8008	119909	63372.8	14.8008	269340	74497.3	14.8008	30058.4	104664
14.8304	251430	129697	14.8304	122095	62000.1	14.8304	259895	72575.5	14.8304	29741.5	100882
14.86	277551	128279	14.86	122193	60602.6	14.86	240016	71384.6	14.86	29399.6	109438
14.8896	287014	124555	14.8896	140701	60968.5	14.8896	228325	68710.3	14.8896	28719.1	111122
14.9192	318521	121106	14.9192	152674	60099.8	14.9192	266064	67011	14.9192	27558	120428
14.9488	379880	119241	14.9488	183777	59486.2	14.9488	304875	64374.6	14.9488	26945.8	139493
14.9784	458129	116564	14.9784	221074	59226.1	14.9784	358558	63097.3	14.9784	26592.4	161894
15.008	591368	114205	15.008	272484	58117.5	15.008	484072	61589.7	15.008	25835.3	195720
15.0376	882474	112660	15.0376	339664	58974.8	15.0376	602438	59997.5	15.0376	25817	264647
15.0672	1.18549e+06	108315	15.0672	472829	58329.5	15.0672	748869	57982.5	15.0672	25051.2	368521
15.0968	1.60992e+06	106698	15.0968	658511	57322.7	15.0968	1.0891e+06	57516.6	15.0968	24848	477558
15.1264	1.68439e+06	105481	15.1264	854716	57783.4	15.1264	1.60507e+06	55649	15.1264	24966.3	654164
15.156	2.269e+06	103386	15.156	1.04357e+06	58571.2	15.156	1.83062e+06	54961.3	15.156	24125.7	864647
15.1856	2.47623e+06	101030	15.1856	1.13325e+06	57496.2	15.1856	2.28647e+06	54284.2	15.1856	24179.1	1.05501e+06
15.2152	2.81147e+06	99896.8	15.2152	1.15935e+06	57515	15.2152	2.75839e+06	54198.9	15.2152	24284.3	1.31033e+06
15.2448	3.48522e+06	97842.6	15.2448	1.41095e+06	56348.1	15.2448	2.72876e+06	53227.1	15.2448	24260.8	1.59106e+06
15.2744	3.85061e+06	97217.6	15.2744	1.44936e+06	56933.7	15.2744	3.25176e+06	52995.4	15.2744	23618.8	1.49981e+06
15.304	4.26771e+06	94334.6	15.304	1.57867e+06	56937.3	15.304	3.91982e+06	52454.4	15.304	24089	1.66008e+06
15.3336	4.22423e+06	92698.8	15.3336	1.53095e+06	57127.4	15.3336	4.56608e+06	51917.1	15.3336	23488.6	1.74177e+06
15.3632	4.19235e+06	91483.4	15.3632	1.48759e+06	56855.7	15.3632	4.67655e+06	50939.5	15.3632	23443.7	1.52345e+06
15.3928	4.11983e+06	89676.4	15.3928	1.45753e+06	56840.1	15.3928	4.84064e+06	50918	15.3928	23715.5	1.48807e+06
15.4224	3.96226e+06	88267.8	15.4224	1.32553e+06	57151	15.4224	4.22039e+06	49698.9	15.4224	23452	1.50859e+06
15.452	3.63409e+06	86619.4	15.452	1.32324e+06	57257.3	15.452	3.77652e+06	48761.2	15.452	23058.3	1.47354e+06
15.4816	3.33433e+06	85737.9	15.4816	1.14059e+06	56282.8	15.4816	3.86032e+06	48913.1	15.4816	23473.7	1.34914e+06
15.5112	2.94674e+06	83631.1	15.5112	1.00296e+06	56546.7	15.5112	3.72333e+06	48581.2	15.5112	23193.5	1.32667e+06
15.5408	2.60366e+06	83753.3	15.5408	984959	55974	15.5408	3.44076e+06	47305.8	15.5408	23205.2	1.18704e+06
15.5704	2.14137e+06	82499	15.5704	813095	56483.1	15.5704	3.13356e+06	47287.9	15.5704	23420.3	1.04384e+06
15.6	2.06782e+06	81150.2	15.6	732808	55914.5	15.6	2.51754e+06	46835.4	15.6	23118.5	1.03009e+06
15.6296	1.65286e+06	81179.2	15.6296	650113	56840.2	15.6296	1.97283e+06	45820.6	15.6296	23070	861134
15.6592	1.41897e+06	80288.6	15.6592	547474	55489.7	15.6592	1.86164e+06	45340.3	15.6592	23750.4	695468
15.6888	1.21871e+06	79313.5	15.6888	529124	56197.5	15.6888	1.6865e+06	45532.1	15.6888	23008.4	671545
15.7184	1.25e+06	78997.5	15.7184	446470	56578.4	15.7184	1.48884e+06	45440.4	15.7184	23493.7	564834
15.748	1.13745e+06	77868.7	15.748	412183	56423.4	15.748	1.28543e+06	45078.3	15.748	22791.6	496603
15.7776	1.08135e+06	80125.8	15.7776	380121	56972.3	15.7776	1.17614e+06	44948.4	15.7776	23253.5	448250
15.8072	967734	78222.7	15.8072	375560	56142.4	15.8072	1.11931e+06	45125	15.8072	23065.2	433564
15.8368	885508	78448.9	15.8368	370601	56356	15.8368	1.02132e+06	44856.3	15.8368	23261.8	408283
15.8664	767215	78383.2	15.8664	370019	56368.2	15.8664	1.03515e+06	44983.1	15.8664	23788.8	422774
15.896	755834	78619.4	15.896	352648	56376.7	15.896	941066	44993.1	15.896	23732.2	413312
15.9256	681353	77683.7	15.9256	360234	56318.3	15.9256	892816	45704.5	15.9256	23462	397911
15.9552	648761	77554.2	15.9552	352945	56137.5	15.9552	805198	45317.2	15.9552	23460.3	413907
15.9848	639479	77974.2	15.9848	346171	56733.4	15.9848	706967	44866.4	15.9848	23945.7	419660
16.0144	615801	76576.1	16.0144	367253	57254	16.0144	650788	45191.9	16.0144	24663	427262
16.044	561765	77105.8	16.044	364863	56424.9	16.044	720228	44050.2	16.044	23762.2	423686
16.0736	571195	75969.9	16.0736	368810	57431.9	16.0736	683167	44507.4	16.0736	23625.5	459299
16.1032	528553	76751.1	16.1032	340817	57209.6	16.1032	697327	43982.3	16.1032	23455.3	459511
16.1328	507758	75923.2	16.1328	327357	57139.2	16.1328	657616	43218.1	16.1328	23637.1	434896
16.1624	508943	75963	16.1624	319395	56997.5	16.1624	578438	43888.7	16.1624	23612	453954
16.192	497019	75405.5	16.192	329700	56650.3	16.192	494310	43101	16.192	23882.3	410983
16.2216	442722	74918.4	16.2216	307129	57164.5	16.2216	534995	42668.6	16.2216	23663.9	386407
16.2512	432258	75411.7	16.2512	309063	56728.6	16.2512	550894	41969.5	16.2512	23500.3	378445
16.2808	437665	74720.8	16.2808	282200	56852.4	16.2808	517682	42373.3	16.2808	23750.4	367433
16.3104	391632	74676.9	16.3104	257051	57045.6	16.3104	506215	41852.7	16.3104	23416.9	338110
16.34	423642	73791	16.34	252046	57455.2	16.34	467455	42145.2	16.34	24027.4	346375
16.3696	405040	74241.1	16.3696	252003	57024.1	16.3696	398838	41310.8	16.3696	23247	322737
16.3992	357407	74025	16.3992	256876	56549.9	16.3992	415499	41252.3	16.3992	23473.6	310788
16.4288	365964	73647.1	16.4288	266663	56781.9	16.4288	435561	41384	16.4288	23478.7	311435
16.4584	350045	73000.8	16.4584	270341	56952.8	16.4584	433083	40881.9	16.4584	23897.3	327788
16.488	364575	72153.6	16.488	264124	57487.8	16.488	451359	40534.8	16.488	23332	306867
16.5176	374006	72415.9	16.5176	281777	57648.4	16.5176	451270	40369.6	16.5176	23492.1	311601
16.5472	404666	72016.7	16.5472	315136	56912.6	16.5472	410846	40216.2	16.5472	23667.1	333348
16.5768	429956	71686.3	16.5768	344167	57361.2	16.5768	398003	40212.6	16.5768	23748.7	339181
16.6064	468445	72869.2	16.6064	395871	57529.7	16.6064	494600	40401.3	16.6064	23460.4	375231
16.636	518048	72613.3	16.636	459924	56878.8	16.636	545666	39837.2	16.636	23251.8	435820
16.6656	562461	71649.5	16.6656	595341	57486.3	16.6656	604839	39922.4	16.6656	23376.9	470466
16.6952	681407	71937.5	16.6952	699474	57404.3	16.6952	697548	39994.2	16.6952	23461.9	591765
16.7248	953425	71486.2	16.7248	985990	57084	16.7248	706757	40277.8	16.7248	23533.7	765182
16.7544	1.20558e+06	73219.3	16.7544	1.45524e+06	57379.9	16.7544	845397	39715.3	16.7544	23707.2	949785
16.784	1.6893e+06	70351	16.784	1.90863e+06	56292.9	16.784	1.26793e+06	39714	16.784	23567.1	1.40332e+06
16.8136	1.95391e+06	71335.7	16.8136	2.57614e+06	57739	16.8136	1.79386e+06	39103.4	16.8136	24225.8	1.84861e+06
16.8432	2.59869e+06	71175.6	16.8432	3.49129e+06	56984.1	16.8432	2.08079e+06	38916.4	16.8432	23550.3	2.13672e+06
16.8728	3.73497e+06	70749.8	16.8728	4.81935e+06	57134.4	16.8728	2.85068e+06	39290.4	16.8728	23483.7	3.34161e+06
16.9024	5.12478e+06	70009.9	16.9024	6.6063e+06	56689.8	16.9024	3.84594e+06	39114.7	16.9024	23463.6	4.9246e+06
16.932	7.49634e+06	69927.8	16.932	8.64415e+06	56401.1	16.932	4.82836e+06	38773	16.932	23136.8	6.46006e+06
16.9616	8.93621e+06	70081.5	16.9616	1.1342e+07	56705.5	16.9616	6.7659e+06	38252.4	16.9616	23357	8.06995e+06
16.9912	1.17291e+07	69936.1	16.9912	1.4624e+07	56757	16.9912	9.74123e+06	38437.3	16.9912	23622.1	1.11487e+07
17.0208	1.3969e+07	69717.8	17.0208	1.70989e+07	56945.7	17.0208	1.18593e+07	37735.3	17.0208	23777.2	1.37854e+07
17.0504	1.53916e+07	69951.2	17.0504	1.87913e+07	56837.4	17.0504	1.51562e+07	38572.9	17.0504	23475.3	1.68264e+07
17.08	1.83356e+07	68515.4	17.08	2.00228e+07	57890.6	17.08	1.69189e+07	37535.1	17.08	24257.4	1.88589e+07
17.1096	2.1266e+07	68066	17.1096	2.35804e+07	56614.8	17.1096	1.78989e+07	36849.1	17.1096	23453.6	2.09626e+07
17.1392	2.27602e+07	67700.8	17.1392	2.58645e+07	57418.1	17.1392	1.89091e+07	36719.2	17.1392	24000.5	2.25413e+07
17.1688	2.23162e+07	67647.1	17.1688	2.51523e+07	57167.4	17.1688	22223093	36205.3	17.1688	23825.6	2.48949e+07
17.1984	2.35001e+07	67776.4	17.1984	2.57623e+07	58151.2	17.1984	2.31745e+07	36268.4	17.1984	23438.7	2.47346e+07
17.228	2.29508e+07	67755.6	17.228	2.44435e+07	56942.2	17.228	2.50436e+07	36712.6	17.228	23480.4	2.49701e+07
17.2576	2.28737e+07	66724.2	17.2576	2.33076e+07	56890.6	17.2576	2.35768e+07	36682.7	17.2576	23435.3	2.31244e+07
17.2872	2.41935e+07	67059.9	17.2872	2.26561e+07	58229.4	17.2872	2.15864e+07	35814.9	17.2872	23638.8	2.36125e+07
17.3168	2.12852e+07	66858.1	17.3168	2.19381e+07	57860.2	17.3168	1.89739e+07	36010.3	17.3168	23899	2.19278e+07
17.3464	1.99284e+07	66108	17.3464	2.00754e+07	57873.9	17.3464	2.03141e+07	35627.9	17.3464	23512	2.01801e+07
17.376	1.88497e+07	67289.9	17.376	1.84775e+07	58668.6	17.376	2.02503e+07	35589.7	17.376	24404.3	1.92415e+07
17.4056	1.73889e+07	66745.5	17.4056	1.87685e+07	58519.8	17.4056	1.87103e+07	37241.6	17.4056	24034	1.81974e+07
17.4352	1.68434e+07	67846.6	17.4352	1.63948e+07	58437.8	17.4352	1.78713e+07	36160.7	17.4352	24144.3	1.69103e+07
17.4648	1.6937e+07	68487.4	17.4648	1.53224e+07	59898.9	17.4648	1.51671e+07	36557.2	17.4648	24679.4	1.50966e+07
17.4944	1.54523e+07	69880.2	17.4944	1.56607e+07	60287.7	17.4944	1.32307e+07	37014.6	17.4944	25049.7	1.416e+07
17.524	1.42661e+07	70539.1	17.524	1.48e+07	60262.4	17.524	1.34491e+07	37608.5	17.524	24847.8	1.33276e+07
17.5536	1.44878e+07	70543.5	17.5536	1.32467e+07	61835.8	17.5536	1.39986e+07	37224.8	17.5536	25568.5	1.30138e+07
17.5832	1.34135e+07	70806.6	17.5832	1.41963e+07	62802	17.5832	1.30857e+07	38275.6	17.5832	25875.4	1.20912e+07
17.6128	1.27779e+07	72107.7	17.6128	1.25097e+07	63189.5	17.6128	1.25231e+07	38578.1	17.6128	25868.5	1.09092e+07
17.6424	1.33589e+07	72502.9	17.6424	1.16676e+07	63643	17.6424	1.09448e+07	37643.6	17.6424	27228.3	1.05152e+07
17.672	1.30171e+07	72095.5	17.672	1.29469e+07	63623.1	17.672	9.59802e+06	37606.7	17.672	26177.1	1.0033e+07
17.7016	1.21003e+07	73341.5	17.7016	1.18992e+07	64098.9	17.7016	9.64594e+06	37908.6	17.7016	26238.8	9.50223e+06
17.7312	1.23407e+07	73336.5	17.7312	1.19309e+07	64550.7	17.7312	1.04142e+07	37418.2	17.7312	26579	9.64203e+06
17.7608	1.23819e+07	74692.7	17.7608	1.21434e+07	65202.5	17.7608	1.06406e+07	38497.8	17.7608	26375.6	9.8803e+06
17.7904	1.11851e+07	74214.6	17.7904	1.14189e+07	65316.2	17.7904	1.03477e+07	38392.5	17.7904	26285.6	9.25923e+06
17.82	1.16568e+07	74587.4	17.82	1.077e+07	66317.2	17.82	9.85614e+06	38589.4	17.82	26410.7	9.85051e+06
17.8496	1.16494e+07	75856.6	17.8496	1.02794e+07	67311.9	17.8496	8.98988e+06	38679.4	17.8496	26619.1	9.40263e+06
17.8792	1.16663e+07	74680.5	17.8792	1.04813e+07	66638.6	17.8792	9.4406e+06	39189.9	17.8792	26590.7	9.60325e+06
17.9088	1.08406e+07	76027.9	17.9088	1.00044e+07	67254	17.9088	1.07182e+07	38544.3	17.9088	26890.9	9.70449e+06
17.9384	1.11401e+07	76776.7	17.9384	1.02686e+07	68270.6	17.9384	1.08727e+07	37805.3	17.9384	27051	1.03976e+07
17.968	9.75619e+06	76738.6	17.968	9.93333e+06	67594.7	17.968	1.13187e+07	37383.2	17.968	27004.2	1.03326e+07
17.9976	1.04884e+07	77795.2	17.9976	9.2292e+06	67408.1	17.9976	1.14523e+07	37831.9	17.9976	26500.6	1.07003e+07
18.0272	1.04779e+07	77270.5	18.0272	9.48735e+06	67854.8	18.0272	1.11611e+07	37948.5	18.0272	26981	1.07639e+07
18.0568	1.00511e+07	77110.5	18.0568	8.84132e+06	68387.3	18.0568	1.04438e+07	38170.3	18.0568	26990.9	1.08116e+07
18.0864	9.41586e+06	77439.4	18.0864	8.80466e+06	68479.5	18.0864	1.16584e+07	38554.1	18.0864	27242.7	1.15132e+07
18.116	8.96282e+06	78406.6	18.116	8.51176e+06	68858.8	18.116	1.2928e+07	38282	18.116	27544.8	1.1981e+07
18.1456	9.00817e+06	77835	18.1456	8.26752e+06	68907	18.1456	1.29065e+07	39128.4	18.1456	27721.5	1.13109e+07
18.1752	8.11565e+06	78224.5	18.1752	8.0363e+06	68831.9	18.1752	1.29393e+07	39021.5	18.1752	27931.6	1.15792e+07
18.2048	8.29143e+06	78574.5	18.2048	7.46589e+06	68804.7	18.2048	1.30003e+07	39583.7	18.2048	27830	1.11721e+07
18.2344	8.4399e+06	78143.8	18.2344	7.43606e+06	69266.4	18.2344	1.18077e+07	39506.9	18.2344	28195.2	1.11514e+07
18.264	7.79389e+06	78677.1	18.264	6.73208e+06	69668.6	18.264	1.16791e+07	38802.5	18.264	27287.8	1.10084e+07
18.2936	8.05599e+06	79372.8	18.2936	6.99275e+06	69583.4	18.2936	1.31669e+07	40436	18.2936	27621.4	1.10136e+07
18.3232	7.38402e+06	78600	18.3232	6.60823e+06	69147.7	18.3232	1.2968e+07	39491.9	18.3232	27472.9	1.08159e+07
18.3528	7.19412e+06	79065.7	18.3528	6.50399e+06	68144	18.3528	1.29881e+07	40035.6	18.3528	27941.7	9.82327e+06
18.3824	7.16382e+06	79267.1	18.3824	5.97618e+06	68933.4	18.3824	1.28201e+07	40317.8	18.3824	27633.1	9.80188e+06
18.412	7.0882e+06	79170.9	18.412	6.12831e+06	70069	18.412	1.07119e+07	40537.6	18.412	27603	9.27105e+06
18.4416	6.7511e+06	79182.9	18.4416	5.63133e+06	68711.8	18.4416	1.14514e+07	40277.4	18.4416	27502.8	8.80579e+06
18.4712	6.16517e+06	78498.7	18.4712	5.76142e+06	67818.6	18.4712	1.1332e+07	40416	18.4712	27936.4	8.51218e+06
18.5008	6.42919e+06	78224.5	18.5008	5.52536e+06	68195.5	18.5008	1.11417e+07	40614.6	18.5008	27868.1	8.91137e+06
18.5304	5.78535e+06	78022	18.5304	5.3331e+06	67470.9	18.5304	1.10233e+07	41196.9	18.5304	27586.3	7.97933e+06
18.56	5.76008e+06	77940.7	18.56	4.75064e+06	68745.1	18.56	1.01946e+07	40693	18.56	28051.7	7.77213e+06
18.5896	5.86594e+06	76825.4	18.5896	4.575e+06	66501.1	18.5896	8.66844e+06	39603.5	18.5896	28705.4	7.5567e+06
18.6192	5.65566e+06	76106.6	18.6192	4.99684e+06	66859.9	18.6192	7.99078e+06	41231.7	18.6192	28775.5	6.86554e+06
18.6488	5.3092e+06	75426.9	18.6488	4.70552e+06	65641	18.6488	8.52028e+06	41216.8	18.6488	28125.1	6.5494e+06
18.6784	5.28077e+06	75755.3	18.6784	4.68636e+06	65723	18.6784	8.41896e+06	40666.4	18.6784	28456.9	6.54113e+06
18.708	4.90929e+06	75574	18.708	4.32324e+06	65767.8	18.708	7.97479e+06	40933.3	18.708	28732.1	6.28525e+06
18.7376	4.76792e+06	73952.1	18.7376	3.76636e+06	65785.9	18.7376	7.36429e+06	41252	18.7376	28408.6	5.9648e+06
18.7672	4.88613e+06	74730.9	18.7672	3.98346e+06	64660.4	18.7672	7.00295e+06	40125.8	18.7672	28081.8	5.6746e+06
18.7968	4.8209e+06	73908.2	18.7968	3.68436e+06	65186.1	18.7968	5.93233e+06	39955.3	18.7968	28081.7	5.15467e+06
18.8264	4.4974e+06	73484.9	18.8264	3.51059e+06	64333.9	18.8264	5.61961e+06	39595	18.8264	28025	4.76763e+06
18.856	4.06995e+06	73761.9	18.856	3.50631e+06	64011.5	18.856	6.03423e+06	39898.8	18.856	27636.3	4.75489e+06
18.8856	4.17925e+06	73152.1	18.8856	3.40123e+06	64273.5	18.8856	5.77937e+06	39049.7	18.8856	27082.7	4.41943e+06
18.9152	3.97563e+06	72345.9	18.9152	3.12592e+06	63849.9	18.9152	5.71315e+06	39551.9	18.9152	27249.5	4.1083e+06
18.9448	3.78018e+06	72580.3	18.9448	2.99314e+06	63424.4	18.9448	5.29407e+06	39161.5	18.9448	26780.8	4125774
18.9744	3.821e+06	71878.8	18.9744	3.00313e+06	62527.4	18.9744	4.53768e+06	38445.6	18.9744	26977.7	3.9083e+06
19.004	3.45591e+06	72917.1	19.004	3.1173e+06	62374.1	19.004	4.30881e+06	38170.3	19.004	26989.3	3.5201e+06
19.0336	3.29978e+06	71402.7	19.0336	2.91999e+06	61948	19.0336	4.69561e+06	38350.4	19.0336	26328.6	3.49096e+06
19.0632	3.27934e+06	71089.9	19.0632	3.05858e+06	61000	19.0632	4.59816e+06	37709.9	19.0632	26585.7	3.55768e+06
19.0928	3.39902e+06	70535.4	19.0928	2.85979e+06	61855.1	19.0928	4.44233e+06	37870.3	19.0928	25968.6	3.3078e+06
19.1224	3.27178e+06	70672.6	19.1224	2.87783e+06	61487.5	19.1224	4.15768e+06	37401.5	19.1224	26263.7	3.24909e+06
19.152	3.19962e+06	69919.8	19.152	2.85182e+06	61886.7	19.152	3.72093e+06	37045.9	19.152	26262.2	3.08242e+06
19.1816	3.32694e+06	69739.5	19.1816	2.92906e+06	62028.4	19.1816	3.56529e+06	37126	19.1816	26041.8	2.8834e+06
19.2112	3.25933e+06	69939.4	19.2112	2.83273e+06	61631.5	19.2112	4.07819e+06	36767.1	19.2112	26087	2.83397e+06
19.2408	3.20779e+06	69849.6	19.2408	2.65894e+06	61626.5	19.2408	3.93378e+06	36265	19.2408	25595	2.87535e+06
19.2704	2.95711e+06	69014.6	19.2704	2.63178e+06	60579.2	19.2704	3.94645e+06	36750.8	19.2704	26170.3	2.65494e+06
19.3	3.02834e+06	68443.6	19.3	2.40372e+06	60754.5	19.3	3.63152e+06	36479.2	19.3	25508.3	2.56961e+06
19.3296	3.0025e+06	68332.5	19.3296	2.41995e+06	60317.4	19.3296	3.34315e+06	36294	19.3296	25700.1	2.45041e+06
19.3592	3.03829e+06	68874.5	19.3592	2.3079e+06	60195.7	19.3592	2.92114e+06	34870.6	19.3592	25668.4	2.32648e+06
19.3888	2.62612e+06	67001.7	19.3888	2.25649e+06	60556.6	19.3888	3.07448e+06	34575.3	19.3888	25681.7	2.17788e+06
19.4184	2.5861e+06	68051.9	19.4184	2.14974e+06	60027.3	19.4184	3.10854e+06	34739.1	19.4184	25329.9	2.11996e+06
19.448	2.41584e+06	68220.6	19.448	2.06018e+06	60594.6	19.448	3.19925e+06	34493.8	19.448	24932.9	2.0368e+06
19.4776	2.2188e+06	71749.2	19.4776	1.90927e+06	59992	19.4776	3.02267e+06	33959.8	19.4776	24564.4	1.84001e+06
19.5072	2.34839e+06	73759.8	19.5072	1.74643e+06	59549	19.5072	2.58057e+06	33658	19.5072	24642.8	1.70551e+06
19.5368	2.15289e+06	72899.3	19.5368	1.72499e+06	59917.1	19.5368	2.34635e+06	33194	19.5368	24896.2	1.66583e+06
19.5664	1.9616e+06	70682	19.5664	1.6281e+06	58896.8	19.5664	2.36019e+06	32942.4	19.5664	24624.3	1.41363e+06
19.596	2.01081e+06	69470.7	19.596	1.51707e+06	59449.5	19.596	2.32481e+06	32603.6	19.596	24227.4	1.38972e+06
19.6256	1.75133e+06	67013	19.6256	1.39681e+06	60422.7	19.6256	2.32666e+06	32815.7	19.6256	24696.1	1.28157e+06
19.6552	1.70064e+06	67598.9	19.6552	1.26102e+06	60608	19.6552	2.09635e+06	32590.5	19.6552	24629.4	1.22177e+06
19.6848	1.61176e+06	66883.9	19.6848	1.25189e+06	59048.5	19.6848	1.915e+06	32290.2	19.6848	23937.3	1.10111e+06
19.7144	1.58969e+06	65950.7	19.7144	1.32259e+06	59248.9	19.7144	1.63438e+06	31499.3	19.7144	24487.7	1.01723e+06
19.744	1.40945e+06	66127.8	19.744	1.10282e+06	58915.3	19.744	1.45859e+06	30596.9	19.744	23758.9	854753
19.7736	1.31495e+06	66053.2	19.7736	1.11852e+06	59514.6	19.7736	1.57092e+06	31502.8	19.7736	23909	797635
19.8032	1.24894e+06	65251.4	19.8032	985184	58643.3	19.8032	1.41397e+06	31281	19.8032	23438.6	721158
19.8328	1.36377e+06	64919	19.8328	895170	58855.2	19.8328	1.27011e+06	31229.4	19.8328	24175.9	708937
19.8624	1.25543e+06	64864.1	19.8624	782052	57920.2	19.8624	1.14182e+06	30378.6	19.8624	24110.8	650472
19.892	1.1337e+06	65258.3	19.892	721858	58841.9	19.892	988740	30221.9	19.892	23732.1	566822
19.9216	932506	63538.9	19.9216	642600	57980.1	19.9216	895885	29564.5	19.9216	24189.1	524873
19.9512	870136	63399.5	19.9512	578537	57962	19.9512	891252	29351.1	19.9512	23337	486030
19.9808	774771	63275.2	19.9808	561356	58179.1	19.9808	799675	29009.1	19.9808	23783.9	492490
20.0104	707759	62904.4	20.0104	504216	57439.9	20.0104	729765	29322.8	20.0104	23992.3	438023
20.04	625525	61786.8	20.04	480333	58490.1	20.04	662232	28990.8	20.04	23592.1	419147
20.0696	653676	62681	20.0696	452588	57808.8	20.0696	581878	28623.8	20.0696	23293.5	422541
20.0992	612797	62598.3	20.0992	440128	56524.7	20.0992	488677	28365.2	20.0992	24993.4	383362
20.1288	578499	61593.5	20.1288	425015	56573.3	20.1288	500858	28477	20.1288	23742.2	369994
20.1584	578904	61606.9	20.1584	409835	56398.4	20.1584	508061	28597.2	20.1584	24285.9	381307
20.188	550180	61743.8	20.188	402333	57006	20.188	510981	28086.9	20.188	24074.1	373354
20.2176	530423	61736.9	20.2176	373696	56755.3	20.2176	460934	28140.2	20.2176	24455.9	343593
20.2472	546870	61570.3	20.2472	369479	57396.4	20.2472	453716	28490.6	20.2472	24467.7	348079
20.2768	577460	61894	20.2768	363224	57246.2	20.2768	383994	28133.5	20.2768	24649.4	349335
20.3064	559652	61666.9	20.3064	369666	57436.2	20.3064	387959	28093.5	20.3064	24452.6	325594
20.336	586667	62019.4	20.336	367113	57194.7	20.336	425260	28218.5	20.336	24556	313904
20.3656	638212	62787.8	20.3656	382254	57711.9	20.3656	435978	27654.8	20.3656	24377.5	326104
20.3952	676200	63525.2	20.3952	366670	57648.2	20.3952	447583	28023.4	20.3952	25331.4	327799
20.4248	784020	63731.7	20.4248	376276	56974	20.4248	440506	28614	20.4248	24978	332683
20.4544	824302	64883.8	20.4544	391394	57911.6	20.4544	399322	27993.2	20.4544	25668.4	334408
20.484	966814	66496.4	20.484	409780	57354.4	20.484	399001	27978.3	20.484	25488.3	319454
20.5136	1.00871e+06	67002.2	20.5136	433047	58529.6	20.5136	474487	28081.7	20.5136	25354.9	324025
20.5432	1.18845e+06	67579.2	20.5432	483773	58705.3	20.5432	521071	27483	20.5432	25620	340438
20.5728	1.29656e+06	70305.7	20.5728	507094	58591.2	20.5728	558118	28395.4	20.5728	25388.2	344373
20.6024	1.29911e+06	71753.7	20.6024	548327	59375.7	20.6024	585722	28575.6	20.6024	26153.7	357587
20.632	1.46879e+06	74044.2	20.632	632955	59361.4	20.632	605775	28495.4	20.632	25945.3	371812
20.6616	1.48832e+06	75795.2	20.6616	745080	61068.6	20.6617	614403	28632.1	20.6616	26293.8	402123
20.6912	1.52938e+06	77641.3	20.6912	839263	62597.7	20.6913	734436	29257.6	20.6912	26277.1	420617
20.7208	1.68544e+06	79920.9	20.7208	919003	62689.9	20.7209	855481	29407.8	20.7208	26582.4	462079
20.7505	1.86787e+06	81713.5	20.7504	1.05614e+06	63479.2	20.7505	984647	29848.2	20.7504	27104.4	504363
20.7801	1.70328e+06	84471.9	20.78	999191	65579.7	20.7801	1.0552e+06	30061.9	20.78	27281.2	545378
20.8097	1.85836e+06	85959.8	20.8096	1.13478e+06	66759	20.8097	1.09596e+06	31052.5	20.8096	27718.1	649932
20.8393	1.95829e+06	87384.1	20.8392	1.24235e+06	68373.5	20.8393	1.04638e+06	31274.2	20.8392	27082.7	722460
20.8689	2.12798e+06	89200.7	20.8688	1.45367e+06	70088.3	20.8689	1.30052e+06	31249.4	20.8688	27824.7	802170
20.8985	2.22559e+06	90495.5	20.8984	1.60485e+06	71614.6	20.8985	1.52332e+06	31968.1	20.8985	28225.3	871048
20.9281	2.23383e+06	91865.3	20.928	1.83419e+06	74021.9	20.9281	1.33512e+06	32845.6	20.9281	27102.8	1.0145e+06
20.9577	2.1508e+06	92562	20.9576	1.72413e+06	75189.2	20.9577	1.4531e+06	33359.5	20.9577	28782.1	1.07739e+06
20.9873	2.42999e+06	93457.6	20.9872	1.92619e+06	76579.6	20.9873	1.50042e+06	34659.5	20.9873	28712.3	1.18264e+06
21.0169	2.49736e+06	94782.2	21.0168	1.97345e+06	78675.9	21.0169	1.34655e+06	33926.4	21.0169	27573.2	1.33558e+06
21.0465	2.4877e+06	95594.7	21.0464	2.27558e+06	79969.9	21.0465	1.47623e+06	34139.9	21.0465	27769.9	1.31542e+06
21.0761	2.63897e+06	96880.9	21.076	2.44813e+06	80109.6	21.0761	1.67722e+06	35304.6	21.0761	27359.4	1.33779e+06
21.1057	2.69825e+06	98434.1	21.1056	2.57467e+06	81027.8	21.1057	1.68258e+06	35705	21.1057	27843.3	1.52498e+06
21.1353	2.83815e+06	98807	21.1352	2.95611e+06	81634.4	21.1353	1.72558e+06	35253.1	21.1353	27524.7	1.53289e+06
21.1649	2.94143e+06	99188.9	21.1648	3.17179e+06	82476.2	21.1649	1.7574e+06	36163.8	21.1649	27990.1	1.48091e+06
21.1945	3.30958e+06	98611.5	21.1944	3.24357e+06	82574.9	21.1945	1.69166e+06	36510.8	21.1945	27804.8	1.62438e+06
21.2241	3.32705e+06	99439.5	21.224	3.59211e+06	81894.3	21.2241	1.59178e+06	35704.8	21.2241	27581.4	1.76711e+06
21.2537	3.38837e+06	99209.4	21.2536	3.7205e+06	82016.6	21.2537	1.79297e+06	35798.4	21.2537	27756.5	1.74698e+06
21.2833	3.52687e+06	98429.8	21.2832	4.24273e+06	81895.8	21.2833	1.87699e+06	35995.2	21.2833	27474.8	1.92401e+06
21.3129	3.65466e+06	99438.9	21.3128	4.22134e+06	81914.2	21.3129	1.99955e+06	35911.8	21.3129	27564.8	2.00664e+06
21.3425	3.88017e+06	98871.8	21.3424	4.16085e+06	80608.6	21.3425	1.86019e+06	36032.1	21.3425	27611.3	2.0965e+06
21.3721	4.01793e+06	99019.9	21.372	4.31245e+06	79148.5	21.3721	1.76568e+06	36410.5	21.3721	27876.6	2.25203e+06
21.4017	4.01711e+06	97117.1	21.4016	4.44923e+06	78966.8	21.4017	1.6719e+06	35513.1	21.4017	27439.6	2.21145e+06
21.4313	4.0211e+06	96208.7	21.4312	4.72555e+06	79171.4	21.4313	1.76153e+06	34685.6	21.4313	26889.3	2.24049e+06
21.4609	3.96319e+06	94129.1	21.4608	4.88412e+06	77008.5	21.4609	1.87339e+06	35062.6	21.4609	27127.9	2.37553e+06
21.4905	4.17324e+06	93645.2	21.4904	4.66446e+06	75190	21.4905	1.91605e+06	34532.1	21.4905	27201.1	2.37861e+06
21.5201	4.05506e+06	91540.8	21.5201	4.49496e+06	76042	21.5201	1.89218e+06	34196.8	21.5201	26697.5	2.43456e+06
21.5497	4.01105e+06	88845.6	21.5497	4.36447e+06	73170.9	21.5497	1.82131e+06	34245.6	21.5497	26959.1	2.32564e+06
21.5793	3.84785e+06	87971.5	21.5793	4.14735e+06	71826.5	21.5793	1.68651e+06	34260.2	21.5793	26764.1	2.26647e+06
21.6089	3.81208e+06	85838.7	21.6089	4.00436e+06	70585.7	21.6089	1.56682e+06	32288.6	21.6089	26440.6	2.17623e+06
21.6385	3.66059e+06	83992.6	21.6385	3.84563e+06	70357.9	21.6385	1.6617e+06	32246.6	21.6385	26362.3	2.14734e+06
21.6681	3.53586e+06	81493.4	21.6681	4.11115e+06	68722.6	21.6681	1.76974e+06	31371	21.6681	26128.8	2.08704e+06
21.6977	3.29388e+06	79647.8	21.6977	3.60981e+06	67387.9	21.6977	1.75351e+06	31806.5	21.6977	25595	2.02338e+06
21.7273	3.24685e+06	77639.2	21.7273	3.38187e+06	65803.4	21.7273	1.52242e+06	30819	21.7273	25548.5	1.95097e+06
21.7569	3.08642e+06	76620.2	21.7569	3.23527e+06	65531	21.7569	1.43498e+06	29873.1	21.7569	25455	1.94985e+06
21.7865	2.85475e+06	74855	21.7865	3.23064e+06	64410.6	21.7865	1.30413e+06	30136.7	21.7865	25605.1	1.74674e+06
21.8161	2.61485e+06	73222.6	21.8161	2.84001e+06	63881.9	21.8161	1.35621e+06	29467.7	21.8161	25393.3	1.75288e+06
21.8457	2.63185e+06	71967.1	21.8457	2.75818e+06	63881.8	21.8457	1.40931e+06	29179.5	21.8457	25264.7	1.71114e+06
21.8753	2.4647e+06	71941.4	21.8753	2.60177e+06	62308.2	21.8753	1.34819e+06	28945.8	21.8753	25054.7	1.54471e+06
21.9049	2.32614e+06	69018.5	21.9049	2.24536e+06	61828	21.9049	1.43317e+06	28924.2	21.9049	25526.7	1.44537e+06
21.9345	2.25486e+06	68574.2	21.9345	2.15652e+06	61070.1	21.9345	1.20131e+06	28340.3	21.9345	25278.2	1.48952e+06
21.9641	2.10777e+06	67765.7	21.9641	2.09405e+06	60765.1	21.9641	1.23281e+06	27953.2	21.9641	24571	1.35813e+06
21.9937	1.95673e+06	66434.6	21.9937	2.01778e+06	61304	21.9937	1.35335e+06	27721.5	21.9937	25129.8	1.31665e+06
22.0233	1.84994e+06	66619	22.0233	1.85564e+06	60559.8	22.0233	1.44884e+06	27434.6	22.0233	24646.1	1.22435e+06
22.0529	1.70945e+06	65446.7	22.0529	1.72077e+06	60105.6	22.0529	1.32044e+06	27399.7	22.0529	24294.2	1.30588e+06
22.0825	1.80299e+06	64938.4	22.0825	1.57174e+06	59267.3	22.0825	1.29914e+06	27696.6	22.0825	24522.7	1.06999e+06
22.1121	1.80209e+06	64942.9	22.1121	1.43017e+06	59875.4	22.1121	1.10496e+06	27091.1	22.1121	24542.8	1.25939e+06
22.1417	1.64655e+06	64707.5	22.1417	1.52056e+06	59820.3	22.1417	970557	26906	22.1417	24235.9	1.18378e+06
22.1713	1.62555e+06	64301.2	22.1713	1.4287e+06	59075.6	22.1713	988572	26820.8	22.1713	24704.4	1.09836e+06
22.2009	1.42055e+06	64321.5	22.2009	1.47806e+06	58850.5	22.2009	975957	26740.9	22.2009	24541.1	1.01456e+06
22.2305	1.34052e+06	64118	22.2305	1.46002e+06	58875.2	22.2305	951531	26500.7	22.2305	24769.5	965824
22.2601	1.28176e+06	63204.6	22.2601	1.2917e+06	58706.1	22.2601	885174	26629.2	22.2601	24759.5	901761
22.2897	1.26447e+06	63251.6	22.2897	1.19189e+06	58556.3	22.2897	846461	26674.3	22.2897	24480.9	879838
22.3193	1.23405e+06	63389.7	22.3193	1.14309e+06	58756.4	22.3193	705264	26871	22.3193	24616.1	792811
22.3489	1.07542e+06	62967.2	22.3489	1.09924e+06	58688.4	22.3489	701929	26832.5	22.3489	24097.3	730927
22.3785	1.07973e+06	63891.1	22.3785	1.04734e+06	58437.8	22.3785	720988	26669	22.3785	24102.4	699221
22.4081	1.03882e+06	64104.5	22.4081	954757	58669.8	22.4081	663920	26929.3	22.4081	23902.4	680957
22.4377	897780	63493.3	22.4377	981619	57847.4	22.4377	680687	26694	22.4377	24674.4	638230
22.4673	1.00846e+06	63391.4	22.4673	963685	59227.2	22.4673	599189	26464	22.4673	24882.9	627686
22.4969	1.01327e+06	63443.1	22.4969	879842	58623.4	22.4969	529937	26253.8	22.4969	25911.9	589545
22.5265	908484	63099.3	22.5265	859221	57608.6	22.5265	489752	26282.2	22.5265	26941.2	530146
22.5561	880174	62563.4	22.5561	851005	57821.5	22.5561	516368	26885.9	22.5561	27106.5	530245
22.5857	895197	62571.6	22.5857	811173	58019.2	22.5857	528525	26620.7	22.5857	27079.9	534577
22.6153	830426	62549.9	22.6153	785934	57638	22.6153	499893	26408.8	22.6153	27938.9	500173
22.6449	772415	62760.8	22.6449	714055	57434.8	22.6449	478526	26974.4	22.6449	25606.9	472110
22.6745	735823	63348.4	22.6745	656397	57836.8	22.6745	419470	27004.4	22.6745	24921.3	456966
22.7041	767837	63433.3	22.7041	666505	58054.1	22.7041	381134	27269.4	22.7041	24462.6	433273
22.7337	695705	62812.1	22.7337	670478	57716.5	22.7337	415453	26575.8	22.7337	24846.1	417103
22.7633	671880	62965.8	22.7633	645316	57823.6	22.7633	401412	26931	22.7633	23973.9	404209
22.7929	675664	63348.2	22.7929	607386	58753.3	22.7929	419177	26709.2	22.7929	23905.7	416119
22.8225	627713	61885.6	22.8225	588536	57053.9	22.8225	399698	26919.3	22.8225	24050.7	381180
22.8521	641909	62760.1	22.8521	587676	57311.3	22.8521	378240	27107.7	22.8521	24052.4	384726
22.8817	624421	62586.8	22.8817	564007	57232.3	22.8817	341943	27157.8	22.8817	23987.3	363776
22.9113	568879	61844.4	22.9113	561109	58237.5	22.9113	347044	27533	22.9113	23882.2	341047
22.9409	544415	62089.2	22.9409	512404	57588.2	22.9409	359924	26513.8	22.9409	23755.5	340676
22.9705	578946	61936	22.9705	520627	56996.9	22.9705	356149	26956.1	22.9705	23685.4	351556
23.0001	548856	62721.8	23.0001	491229	57713.4	23.0001	366751	26640.8	23.0001	23923.9	321709
23.0297	540202	62285.9	23.0297	471580	57904.1	23.0297	340400	28442.3	23.0297	24164.1	317260
23.0593	524761	63363.1	23.0593	480930	57312.9	23.0593	294086	27087.8	23.0593	24067.5	302711
23.0889	497185	63210.2	23.0889	467848	57120.1	23.0889	288359	27323	23.0889	24237.4	303517
23.1185	496407	63228.3	23.1185	472885	57938.7	23.1185	319713	26785.9	23.1185	23805.7	296387
23.1481	494021	63655.6	23.1481	475939	57499.7	23.1481	325318	27059.3	23.1481	24350.8	308596
23.1777	479023	63590.2	23.1777	444602	57145.6	23.1777	321550	27373	23.1777	25927.1	292179
23.2073	469613	63144.7	23.2073	412554	57491.3	23.2073	311480	27616.6	23.2073	25333.2	293994
23.2369	490742	62885.8	23.2369	409247	57266.3	23.2369	287345	27343	23.2369	25174.8	281339
23.2665	474737	64351.2	23.2665	414670	57483	23.2665	260702	26844.2	23.2665	24496	274381
23.2961	437191	63850.5	23.2961	393196	56850	23.2961	289707	27264.5	23.2961	24102.3	263059
23.3257	433648	63500	23.3257	401684	56578.4	23.3257	298156	27761.6	23.3257	24169.1	273482
23.3553	422500	63595.2	23.3553	390643	57692.1	23.3553	294604	27481.3	23.3553	24612.8	278501
23.3849	420591	64532.1	23.3849	385385	56504.8	23.3849	286023	27608.2	23.3849	24436	253761
23.4145	430346	63301.4	23.4145	366542	57371.5	23.4145	264338	27229.5	23.4145	24481	265902
23.4441	401743	63985.9	23.4441	380378	56613.4	23.4441	244449	27593.1	23.4441	27072.5	250287
23.4737	400385	63844.1	23.4737	384302	57216.1	23.4737	243709	28151.9	23.4737	23747.2	248518
23.5033	414624	63561.8	23.5033	372001	57186.1	23.5033	265612	27741.7	23.5033	24157.5	236152
23.5329	397098	64541.7	23.5329	377039	57282.6	23.5329	263549	27806.6	23.5329	24034	249836
23.5625	362175	62945.5	23.5625	345169	57104.3	23.5625	263502	28081.8	23.5625	23947.3	228348
23.5921	392428	64039.9	23.5921	346823	56758.8	23.5921	259256	27918.5	23.5921	23652.1	236919
23.6217	389521	63993.7	23.6217	333528	56576.6	23.6217	230226	27423	23.6217	23583.7	232958
23.6513	377632	63598.4	23.6513	324587	56743.8	23.6513	218272	27918.2	23.6513	24179.2	228862
23.6809	377822	63274.7	23.6809	338042	56433.2	23.6809	249366	28263.6	23.6809	23323.5	223554
23.7105	384045	63472.1	23.7105	330170	57265.7	23.7105	261722	27724.8	23.7105	23585.4	235003
23.7401	354635	63230.8	23.7401	334035	56733.9	23.7401	257726	27453.2	23.7401	23375.3	223794
23.7697	346069	62374.6	23.7697	315883	57050.2	23.7697	242191	27675	23.7697	23573.8	227199
23.7993	367481	62886.1	23.7993	327916	56885.3	23.7993	233219	27976.7	23.7993	23670.5	236644
23.8289	360398	62332.8	23.8289	323529	57771.8	23.8289	210055	27935.1	23.8289	23485.4	221617
23.8585	352667	62381.5	23.8585	321925	57595.9	23.8585	239142	27641.5	23.8585	23560.4	234403
23.8881	344282	62334.7	23.8881	317713	56925.7	23.8881	245119	27389.6	23.8881	23505.3	234095
23.9177	354125	62989.3	23.9177	327853	57043.9	23.9177	263103	27569.8	23.9177	23642.1	239335
23.9473	340429	61529.8	23.9473	309567	56418.3	23.9473	256122	27131.2	23.9473	24099	237897
23.9769	377550	61451.9	23.9769	295068	57396.2	23.9769	246669	27124.4	23.9769	24137.5	245537
24.0065	333870	61983.4	24.0065	308501	57666.5	24.0065	217330	27087.7	24.0065	24074	236313
24.0361	332406	61498.3	24.0361	315938	56905.5	24.0361	235515	26970.9	24.0361	23477	228725
24.0657	350153	61483.5	24.0657	321999	56889.3	24.0657	256843	26260.5	24.0657	23950.6	240774
24.0953	357421	61712.5	24.0953	326728	57277.8	24.0953	278925	26255.5	24.0953	23945.6	247963
24.1249	336713	60643.7	24.1249	306513	56775.1	24.1249	276622	26303.8	24.1249	23908.9	262324
24.1545	352152	60151.3	24.1545	320009	57368.3	24.1545	271450	26358.8	24.1545	23622.1	259065
24.1841	363750	60343.3	24.1841	332158	56536.5	24.1841	239087	26467.3	24.1841	23437	278113
24.2137	366740	59506.9	24.2137	344567	57078.8	24.2137	281956	25973.5	24.2137	24044.1	282429
24.2433	371740	60553.9	24.2433	352910	57124.4	24.2433	322995	26287.2	24.2433	25685.2	305095
24.2729	379255	61117.5	24.2729	378789	57831.7	24.2729	362396	25561.6	24.2729	23593.8	359513
24.3025	401154	59606.8	24.3025	394676	57043.8	24.3025	412354	25793.5	24.3025	23623.7	376195
24.3321	422277	58765.6	24.3321	397704	57327.7	24.3321	421587	25706.8	24.3321	23155.2	413160
24.3617	456047	58994.8	24.3617	432086	56937.2	24.3617	427290	25701.7	24.3617	23767.1	456492
24.3913	493080	58799.1	24.3913	489112	56949	24.3913	493595	25258	24.3913	23270.2	494748
24.4209	531486	59072.9	24.4209	558721	57760.5	24.4209	652182	25435	24.4209	23772.3	605086
24.4505	595883	58829.1	24.4505	606146	57324.4	24.4505	722644	25403.3	24.4505	23552	711806
24.4801	646482	59267.8	24.4801	678534	57182.8	24.4801	880675	25299.9	24.4801	23585.5	789112
24.5097	785822	58297.8	24.5097	710943	57481.2	24.5097	994519	25173.2	24.5097	23778.8	947707
24.5393	849201	59086.3	24.5393	824742	56943.9	24.5393	1.07304e+06	25149.7	24.5393	23743.9	1.08412e+06
24.5689	986288	57933	24.5689	928553	56838.9	24.5689	1.11648e+06	25037.9	24.5689	23426.8	1.1715e+06
24.5985	1.03871e+06	58769.2	24.5985	1.0031e+06	57533.4	24.5985	1.48522e+06	24609.4	24.5985	23265.1	1.4013e+06
24.6281	1.23306e+06	58921.1	24.6281	1.16594e+06	57048.9	24.6281	1.51228e+06	24662.8	24.6281	23610.4	1.38946e+06
24.6577	1.3239e+06	58742	24.6577	1.25356e+06	57140.8	24.6577	1.6111e+06	24451	24.6577	23163.4	1.60249e+06
24.6873	1.40527e+06	58020.8	24.6873	1.31942e+06	57433.1	24.6873	1.63611e+06	24654.4	24.6873	23523.7	1.55585e+06
24.7169	1.60931e+06	58301.9	24.7169	1.47938e+06	57122.5	24.7169	1.6564e+06	24667.9	24.7169	24009.1	1.59192e+06
24.7465	1.56627e+06	58288.1	24.7465	1.45311e+06	56891.7	24.7465	1.61894e+06	24410.9	24.7465	24174.1	1.80134e+06
24.7761	1.52699e+06	58279.8	24.7761	1.41935e+06	56551.6	24.7761	1.93934e+06	24487.7	24.7761	23957.3	1.80397e+06
24.8057	1.46189e+06	58451.5	24.8057	1.49316e+06	56703.8	24.8057	2.19972e+06	24552.7	24.8057	23910.6	2.01062e+06
24.8353	1.55613e+06	58110.5	24.8353	1.54828e+06	57272.8	24.8353	2.24668e+06	24627.9	24.8353	24195.8	2.118e+06
24.8649	1.47913e+06	59021	24.8649	1.45026e+06	56648.4	24.8649	2.33245e+06	24447.7	24.8649	23908.9	2.08705e+06
24.8945	1.67354e+06	59209.8	24.8945	1.4221e+06	55896.9	24.8945	2.49264e+06	24893	24.8945	23625.5	2.11842e+06
24.9241	1.7248e+06	58922.2	24.9241	1.48728e+06	57860.1	24.9241	2.18874e+06	24124.2	24.9241	23688.8	2.15556e+06
24.9537	1.67473e+06	58314.5	24.9537	1.504e+06	56554.9	24.9537	2.18307e+06	24222.4	24.9537	23733.9	2.08176e+06
24.9833	1.66786e+06	58130.9	24.9833	1.45446e+06	57396.2	24.9833	2.3932e+06	25558.4	24.9833	23732.2	2.12187e+06
25.0129	1.63645e+06	59507	25.0129	1.41475e+06	57332.9	25.0129	2.40596e+06	24339.3	25.0129	23798.8	2.06487e+06
25.0425	1.59244e+06	59662.2	25.0425	1.35071e+06	57324.6	25.0425	2.38806e+06	24484.2	25.0425	23558.7	1.98881e+06
25.0721	1.49365e+06	58874.2	25.0721	1.3555e+06	56516.3	25.0721	2.32023e+06	24626.2	25.0721	23500.4	1.85659e+06
25.1017	1.59167e+06	58865.6	25.1017	1.27034e+06	57531.3	25.1017	1.93447e+06	25084.8	25.1017	23728.8	1.88756e+06
25.1313	1.4827e+06	58916.3	25.1313	1.1859e+06	57715	25.1313	1.75853e+06	24707.9	25.1313	23455.3	1.73288e+06
25.1609	1.35537e+06	59289.6	25.1609	1.20669e+06	56907.4	25.1609	1.78657e+06	25122.9	25.1609	23950.6	1.68586e+06
25.1905	1.28084e+06	59720.1	25.1905	1.23991e+06	56269.3	25.1905	1.82219e+06	24731.1	25.1905	23607.1	1.57677e+06
25.2201	1.27553e+06	58149.7	25.2201	1.25931e+06	56226.3	25.2201	1.62882e+06	24914.5	25.2201	23992.3	1.34593e+06
25.2497	1.2531e+06	59665.3	25.2497	1.11236e+06	56786.9	25.2497	1.50704e+06	25350.1	25.2497	23853.9	1.37303e+06
25.2793	1.25593e+06	60096.1	25.2793	1.01953e+06	56254.6	25.2793	1.32747e+06	25329.9	25.2793	23603.7	1.28102e+06
25.3089	1.14503e+06	58954.3	25.3089	1.01781e+06	56908.9	25.3089	1.15825e+06	25011.4	25.3089	23400.3	1.14908e+06
25.3385	1.11433e+06	59388.3	25.3385	910027	57012.2	25.3385	1.24235e+06	25445	25.3385	23810.5	1.13929e+06
25.3681	1.05179e+06	59962.3	25.3681	817819	57334.4	25.3681	1.19291e+06	25088.1	25.3681	23675.5	996948
25.3977	967475	57758.4	25.3977	789454	56661.4	25.3977	1.25189e+06	25141.3	25.3977	23672.1	1.04106e+06
25.4273	838467	58563.5	25.4273	636667	56947.1	25.4273	1.10531e+06	25323.3	25.4273	23542	920796
25.4569	794747	59577.3	25.4569	606245	56144.5	25.4569	989571	25004.7	25.4569	23588.8	850387
25.4865	755490	59540	25.4865	575023	57581.5	25.4865	811778	25104.7	25.4865	23533.7	764027
25.5161	680639	58632.1	25.5161	538284	57029	25.5161	771174	24877.8	25.5161	23837.2	689131
25.5457	648434	58763.9	25.5457	508488	56990.9	25.5457	749363	25071.3	25.5457	23458.7	653966
25.5753	584842	58851	25.5753	468646	56711.8	25.5753	706785	25034.6	25.5753	23548.8	580966
25.6049	518478	59082.9	25.6049	423454	57067	25.6049	645829	24944.7	25.6049	23370.4	526419
25.6345	498176	58505.3	25.6345	395479	57377.6	25.6345	571010	25014.7	25.6345	23473.8	483510
25.6641	505549	57839.4	25.6641	385387	57374	25.6641	482442	24454.3	25.6641	23518.6	455531
25.6937	460858	58392.1	25.6937	355990	56888.6	25.6937	443523	24300.9	25.6937	23378.6	417753
25.7233	432948	58687.4	25.7233	344262	56811.5	25.7233	447554	24913	25.7233	23812.2	391478
25.7529	417279	57544	25.7529	327454	56987.6	25.7529	424015	24788	25.7529	23773.8	391912
25.7825	397914	57496.9	25.7825	312510	57216.4	25.7825	418740	24484.3	25.7825	24102.5	344780
25.8121	369897	57537.1	25.8121	294323	57102.5	25.8121	402593	24833.1	25.8121	24205.7	318940
25.8417	369610	57909.1	25.8417	274144	57045.7	25.8417	349226	24312.5	25.8417	23928.9	319591
25.8713	353913	57104.8	25.8713	281278	57596.4	25.8713	304662	24347.5	25.8713	24219.1	301183
25.9009	325385	57649	25.9009	261716	56680.1	25.9009	327468	24070.7	25.9009	25864.2	277069
25.9305	322268	57680.8	25.9305	270238	57555.2	25.9305	315833	23954	25.9305	23610.4	280948
25.9601	323938	58292	25.9601	266542	56893.7	25.9601	316660	23924	25.9601	23578.6	275884
25.9897	305951	58475.4	25.9897	236248	57690.2	25.9897	312181	24205.9	25.9897	23440.3	246692
26.0193	307390	58658.9	26.0193	237712	57505.1	26.0193	274876	23949	26.0193	23251.9	251818
26.0489	290362	58092.9	26.0489	242186	57142.5	26.0489	251201	24187.4	26.0489	23723.9	239914
26.0785	286687	58252.1	26.0785	246977	57192.7	26.0785	266787	23893.9	26.0785	23380.2	228082
26.1081	276271	58660.6	26.1081	238081	57172.1	26.1081	265758	23578.7	26.1081	23143.5	230054
26.1377	264650	58573.8	26.1377	229414	57651.7	26.1377	280831	23748.9	26.1377	23482	223950
26.1673	256283	57555.1	26.1673	217869	57317.2	26.1673	270325	23252	26.1673	23470.4	226517
26.1969	277902	57405.1	26.1969	212132	56326.2	26.1969	246412	23558.8	26.1969	23276.9	223410
26.2265	256662	57944.7	26.2265	216343	56975.3	26.2265	218140	23898.9	26.2265	23503.6	222153
26.2561	250764	57325.2	26.2561	210486	56738.7	26.2561	224184	23432	26.2561	23790.6	209373
26.2857	245664	57058	26.2857	202627	56391.7	26.2857	237472	23482.1	26.2857	23021.8	205754
26.3153	243945	56736	26.3153	207483	56952.3	26.3153	245240	23468.7	26.3153	23642.1	213486
26.3449	236750	56702.2	26.3449	202777	57209.1	26.3449	239075	23171.9	26.3449	23290.2	195679
26.3745	232949	56917.7	26.3745	195395	57472.9	26.3745	238451	23390.4	26.3745	23475.3	194873
26.4041	237240	57243.1	26.4041	199626	57052.1	26.4041	209071	23672.2	26.4041	23945.6	190313
26.4337	234051	57239.8	26.4337	199553	57641.6	26.4337	185643	23245.2	26.4337	23578.7	181747
26.4633	228599	57094.9	26.4633	193737	57058.8	26.4633	219702	23308.6	26.4633	23158.4	194018
26.4929	239486	57631.5	26.4929	190013	57683.3	26.4929	222098	23260.2	26.4929	23952.3	176958
26.5225	232229	56690.6	26.5225	182205	56645.3	26.5225	224143	23428.8	26.5225	23296.9	180327
26.5521	223042	57163.3	26.5521	175031	57863.6	26.5521	216666	23023.5	26.5521	23332	180222
26.5817	225590	56605.6	26.5817	170187	56812.1	26.5817	198192	22876.7	26.5817	23328.6	177644
26.6113	221631	56804.2	26.6113	182410	57359.8	26.6113	180019	22976.7	26.6113	23533.7	171250
26.6409	207217	57400.1	26.6409	174371	57922	26.6409	192138	23230.3	26.6409	24020.7	163343
26.6705	213477	56757.6	26.6705	175169	57042.6	26.6705	195080	22743.2	26.6705	23593.7	169393
26.7001	201938	57715.8	26.7001	168799	56860.8	26.7001	200837	23126.9	26.7001	23617.2	164929
26.7297	206388	57685.3	26.7297	165796	57135.7	26.7297	198798	23728.9	26.7297	23236.8	159373
26.7593	211937	56632.6	26.7593	165311	58056.8	26.7593	192926	23343.7	26.7593	23750.6	166807
26.7889	213020	56782.6	26.7889	161809	57080.6	26.7889	167686	23160.1	26.7889	23196.9	155888
26.8185	188226	57086.2	26.8185	159720	56402.8	26.8185	169070	23196.8	26.8185	23135.1	153135
26.8481	194174	56737.6	26.8481	162547	56844.9	26.8481	179191	23341.9	26.8481	23330.2	146334
26.8777	201659	57470.1	26.8777	164108	57731.8	26.8777	184572	23155.1	26.8777	23720.4	155860
26.9073	193269	57433.4	26.9073	158722	57169.3	26.9073	181193	22543.2	26.9073	23435.3	152182
26.9369	197259	57418.4	26.9369	154088	57122.6	26.9369	173696	23270.3	26.9369	23537	158199
26.9665	191238	57617.7	26.9665	157393	57337.8	26.9665	163836	22936.7	26.9665	23675.5	149839
26.9961	191550	56866	26.9961	156807	57314.4	26.9961	155296	22928.4	26.9961	23348.6	143194
27.0257	185270	57115.3	27.0257	154188	57616.7	27.0257	162750	22774.9	27.0257	23520.3	147134
27.0553	183633	57514.9	27.0553	162241	57997.3	27.0553	162126	23380.3	27.0553	23792	154420
27.0849	179785	57051.1	27.0849	156330	57666.7	27.0849	179686	23515.4	27.0849	23270.2	143600
27.1145	177186	57448.9	27.1145	141748	56672	27.1145	173276	23121.9	27.1145	23493.7	138767
27.1441	190762	56532.3	27.1441	147906	58000.7	27.1441	159391	23543.6	27.1441	23183.5	143440
27.1737	181498	57241.7	27.1737	148721	56890.2	27.1737	143679	23507	27.1737	23783.8	137766
27.2033	171598	57505	27.2033	148170	57844.9	27.2033	155438	23497.1	27.2033	23627.2	136639
27.2329	181641	57967.8	27.2329	150938	57484.4	27.2329	170788	23597.2	27.2329	23462	134366
27.2625	172928	57939.2	27.2625	149826	56558.1	27.2625	167995	23121.8	27.2625	23613.7	134717
27.2921	173620	57526.7	27.2921	143467	57371.6	27.2921	170074	23362	27.2921	23280.3	129176
27.3217	184170	58111.6	27.3217	139732	57090.5	27.3217	158089	23126.9	27.3217	24275.8	133641
27.3513	182927	57421.7	27.3513	145435	57009	27.3513	144021	23583.7	27.3513	23520.3	137131
27.3809	172981	57931.1	27.3809	144615	57416.5	27.3809	146737	23268.6	27.3809	23847.3	130318
27.4105	175806	56690.7	27.4105	143571	58296	27.4105	162264	23293.6	27.4105	23695.5	129603
27.4401	164866	57919	27.4401	143871	57796.7	27.4401	157113	23412	27.4401	23545.3	131574
27.4697	166083	58133	27.4697	137600	57751.9	27.4697	162508	23605.4	27.4697	23767.1	127986
27.4993	185025	57912.3	27.4993	132391	57953.4	27.4993	159396	23468.7	27.4993	23338.6	127577
27.5289	184597	58339.4	27.5289	134443	57299.2	27.5289	139833	23311.9	27.5289	23588.7	132156
27.5585	170306	58481.6	27.5585	138218	57960.5	27.5585	136112	23333.6	27.5585	24555.8	123112
27.5881	168678	58468.1	27.5881	137666	57106	27.5881	154942	23033.4	27.5881	23825.6	138256
27.6177	172325	58291.7	27.6177	140757	56962.3	27.6177	154164	23308.6	27.6177	23880.6	129603
27.6473	161786	58620.2	27.6473	135857	58360.8	27.6473	149100	23597.2	27.6473	24395.9	128416
27.6769	167018	59222.8	27.6769	131541	57581.3	27.6769	152647	23675.5	27.6769	23840.5	128457
27.7065	166769	58683.8	27.7065	131380	57780.3	27.7065	139711	23959	27.7065	23752.2	127681
27.7361	172871	58902.3	27.7361	136062	57334.5	27.7361	129223	23453.7	27.7361	23658.7	120539
27.7657	168816	59929.2	27.7657	129713	57801.9	27.7657	138574	22991.7	27.7657	23367	119615
27.7953	162680	59344.6	27.7953	133768	57783.7	27.7953	149855	23755.5	27.7953	23535.5	121878
27.8249	161121	59877.1	27.8249	137216	57920.6	27.8249	146166	23281.9	27.8249	23800.6	125649
27.8545	156986	60030.9	27.8545	125656	57072.3	27.8545	148715	23610.5	27.8545	23825.5	119309
27.8841	158349	60526.8	27.8841	124655	58273.9	27.8841	139772	23296.9	27.8841	23380.3	118249
27.9137	168273	60416.8	27.9137	128558	57396.1	27.9137	121315	23400.3	27.9137	23398.6	119028
27.9433	162558	60256.1	27.9433	131960	57087.4	27.9433	132222	23860.6	27.9433	23301.9	113580
27.9729	155589	60794.5	27.9729	132385	58027.1	27.9729	139009	24047.2	27.9729	23587.1	122058
28.0025	161940	60535.3	28.0025	128695	57594.7	28.0025	138968	23672.1	28.0025	23665.4	120359
28.0321	149123	60621.8	28.0321	128817	57724.8	28.0321	143100	23803.9	28.0321	23667.1	113641
28.0617	166421	60874.2	28.0617	119737	59275.9	28.0617	136840	24032.4	28.0617	23850.5	114077
28.0913	160554	60580.1	28.0913	127792	59725.1	28.0913	119668	24222.6	28.0913	23970.6	114449
28.1209	154354	61887.5	28.1209	130871	59636.5	28.1209	122380	23898.9	28.1209	23617.1	111385
28.1505	151529	60973.3	28.1505	130101	58723.4	28.1505	131350	24069	28.1505	23655.5	110234
28.1801	160438	61573.2	28.1801	130571	59320.6	28.1801	133936	23798.9	28.1801	23572	116976
28.2097	155165	61829	28.2097	123743	58684.7	28.2097	142494	24215.8	28.2097	23452	110331
28.2393	155775	61041.5	28.2393	117840	58404.4	28.2393	136616	24399.3	28.2393	23797.4	110754
28.2689	164946	61474.9	28.2689	125757	58775	28.2689	120548	24752.9	28.2689	23773.9	113360
28.2985	164806	61296.4	28.2985	121983	58092	28.2985	114869	24235.8	28.2985	23488.7	101235
28.3281	156956	61564.9	28.3281	126696	57826.4	28.3281	126261	24017.4	28.3281	23975.7	109539
28.3577	161036	61604.1	28.3577	129011	58877	28.3577	130696	24986.3	28.3577	23233.6	113184
28.3873	151762	61238.1	28.3873	124367	58033.9	28.3873	134381	24557.7	28.3873	23488.6	112822
28.4169	156919	61625.4	28.4169	124729	58210.9	28.4169	128845	24866.2	28.4169	23518.8	107392
28.4465	160766	61703.8	28.4465	127939	58124.1	28.4465	119531	24212.5	28.4465	23593.8	109968
28.4761	163917	61246.8	28.4761	126032	58065.2	28.4761	110451	24756.1	28.4761	24027.4	105763
28.5057	159514	62002.5	28.5057	124374	58319.1	28.5057	120849	24972.9	28.5057	23737	105797
28.5353	160718	61351.9	28.5353	124006	58506.3	28.5353	127419	24621	28.5353	23785.6	111596
28.5649	152893	64129.4	28.5649	130526	58067.7	28.5649	124301	24339.2	28.5649	23773.9	109860
28.5945	157191	64657.1	28.5945	121124	58449.4	28.5945	129000	24420.9	28.5945	23772.2	102709
28.6241	162558	63483.2	28.6241	124150	57888.6	28.6241	124437	24838	28.6241	23663.8	107462
28.6537	166766	62758.7	28.6537	123949	59082	28.6537	109504	24652.8	28.6537	23483.8	102330
28.6833	158347	62075.9	28.6833	120743	58729.6	28.6833	114607	24479.3	28.6833	23740.6	103475
28.7129	157356	62318.1	28.7129	125133	57771.2	28.7129	123697	24761.1	28.7129	24010.6	106730
28.7425	157674	61266.3	28.7425	125058	58267.5	28.7425	130125	23768.9	28.7425	23530.5	103825
28.7721	152979	61241	28.7721	123994	58195.8	28.7721	128522	24597.8	28.7721	23782.3	103853
28.8017	156920	61887.9	28.8017	121061	58850	28.8017	123529	24499.3	28.8017	23525.3	105343
28.8313	162268	61562.1	28.8313	125540	58364.4	28.8313	113289	24372.5	28.8313	23435.3	109767
28.8609	160840	61262.8	28.8609	122865	58651.7	28.8609	114015	24764.5	28.8609	23490.2	101284
28.8905	160263	61351.9	28.8905	123852	58885	28.8905	121711	24366	28.8905	23546.9	100597
28.9201	163027	60845.1	28.9201	135952	59490.6	28.9201	126073	23912.3	28.9201	23618.7	106790
28.9497	156009	60611.8	28.9497	129483	58113.8	28.9497	125891	24879.4	28.9497	23705.4	104544
28.9793	165867	59815.2	28.9793	123920	59366.2	28.9793	131506	24355.9	28.9793	23413.7	106572
29.0089	162640	60366.8	29.0089	124047	58666.5	29.0089	112908	24220.8	29.0089	23830.7	108741
29.0385	168885	60328	29.0385	131409	59588.1	29.0385	108024	24144.1	29.0385	23787.2	102594
29.0681	164699	60857.1	29.0681	128532	58766	29.0681	116087	23893.9	29.0681	23974	101562
29.0977	172801	60682.1	29.0977	136993	59058.9	29.0977	122263	23797.1	29.0977	23537.1	106139
29.1273	172143	59906.9	29.1273	133480	59259.2	29.1273	123972	23633.8	29.1273	23647.2	109525
29.1569	164000	60928.6	29.1569	128379	59299.4	29.1569	121092	23578.7	29.1569	23326.9	98234.8
29.1865	169371	59279.9	29.1865	128072	59700	29.1865	116996	23495.5	29.1865	23557.1	97772.6
29.2161	177108	61274.5	29.2161	131963	59224.1	29.2161	106754	23668.6	29.2161	24668	100696
29.2457	178710	61384.7	29.2457	131371	59585.8	29.2457	115138	23700.5	29.2457	23758.9	98911.5
29.2753	180054	61617	29.2753	132031	59602.9	29.2753	119303	23730.5	29.2753	23572.1	103476
29.3049	177882	60937.5	29.3049	136311	58881.6	29.3049	117271	23850.5	29.3049	23642.1	103088
29.3345	173028	61620.1	29.3345	130185	59010.3	29.3345	129303	23562.1	29.3345	23830.5	99906.9
29.3641	183939	61789.2	29.3641	133384	59776.3	29.3641	116457	23682.2	29.3641	23820.7	102917
29.3937	192000	61164.6	29.3937	140200	60107.2	29.3937	104731	23562	29.3937	24335.8	103776
29.4233	182734	61373	29.4233	140459	60604.4	29.4233	112571	23705.5	29.4233	23935.7	99824.7
29.4529	196675	61871.9	29.4529	143570	59806.9	29.4529	115071	23690.4	29.4529	23737.1	102571
29.4825	198590	63545	29.4825	148791	60808.2	29.4825	121112	23718.8	29.4825	23847.2	103053
29.5121	187980	61995.2	29.5121	143796	60093.8	29.5121	125177	23765.6	29.5121	23755.5	102206
29.5417	198441	62289.8	29.5417	132619	60792.2	29.5417	119383	23727.1	29.5417	23852.3	102268
29.5713	210997	63321.6	29.5713	143082	60287.6	29.5713	114553	23366.9	29.5713	23263.6	101468
29.6009	206118	62807.3	29.6009	146367	60913.6	29.6009	104658	23985.6	29.6009	23468.7	98536.6
29.6305	212203	63805.7	29.6305	148476	60537.9	29.6305	117580	23762.2	29.6305	23548.7	96719
29.6601	213169	63379.4	29.6601	155965	61394.5	29.6601	122370	23595.5	29.6601	23822.3	104336
29.6897	215898	63632	29.6897	156653	60367.7	29.6897	121401	23832.3	29.6897	23924.1	98832.1
29.7193	213206	63770.5	29.7193	147714	61087.4	29.7193	119485	23492	29.7193	23445.3	100720
29.7489	233503	64689.1	29.7489	154930	61808.8	29.7489	110424	23587	29.7489	23907.3	98459.3
29.7785	237648	64592.1	29.7785	159378	61125.7	29.7785	101219	23745.5	29.7785	23550.3	102630
29.8081	250546	64681.1	29.8081	161050	61006.9	29.8081	112993	23927.2	29.8081	23797.2	95202.6
29.8377	253612	65292.9	29.8377	169995	61369.6	29.8377	120534	23793.9	29.8377	23874	99874.5
29.8673	257065	65248.2	29.8673	177730	61379.7	29.8673	122787	23640.5	29.8673	23510.4	101407
29.8969	262838	64676.9	29.8969	180574	62215.7	29.8969	114291	23417	29.8969	23865.5	97596.9
29.9265	281308	65545.1	29.9265	176494	62167.3	29.9265	117176	23770.5	29.9265	23495.3	99116.5
29.9561	290295	66158.1	29.9561	185740	61758.8	29.9561	104866	24087.4	29.9561	23465.3	100147
29.9857	295787	66502.7	29.9857	194747	61440.8	29.9857	107494	24100.8	29.9857	23705.5	96640.5
30.0153	307339	66750.8	30.0153	196865	62182.6	30.0153	114460	23962.3	30.0153	23268.5	96764.3
30.0449	322906	66420.5	30.0449	203978	62160.9	30.0449	117387	23868.9	30.0449	23297	103230
30.0745	310478	67083.1	30.0745	203250	63062.7	30.0745	122828	23705.5	30.0745	23385.3	98006
30.1041	341187	68222	30.1041	203400	62568.7	30.1041	118717	23854	30.1041	24129.1	99277.8
30.1337	360501	67494.6	30.1337	208277	63509.7	30.1337	102145	24339.3	30.1337	23528.7	96516.7
30.1633	390285	67659.6	30.1633	236938	62821.8	30.1633	103085	23828.8	30.1633	23331.9	100122
30.1929	406946	68382.3	30.1929	247743	62782.4	30.1929	118960	24068.9	30.1929	23136.8	98077.8
30.2225	391117	70028.1	30.2225	254551	64101.1	30.2225	115697	23567	30.2225	23121.7	100178
30.2521	398627	69319.4	30.2521	254978	63733.6	30.2521	122740	23963.9	30.2521	23715.5	102583
30.2817	417549	71041.1	30.2817	251403	64293.5	30.2817	118313	24080.8	30.2817	23458.7	96523.8
30.3113	433905	70051.8	30.3113	271633	64119.5	30.3113	110095	23927.2	30.3113	23780.5	100527
30.3409	466280	72115.2	30.3409	279286	63915.3	30.3409	102796	23919	30.3409	23865.6	101412
30.3705	489489	71670.4	30.3705	309624	64568.3	30.3705	112415	24607.7	30.3705	23852.2	97366.5
30.4001	498649	73003.4	30.4001	304165	64515.3	30.4001	119161	24245.8	30.4001	23603.8	102162
30.4297	498992	72536.3	30.4297	311237	64644.7	30.4297	122694	24020.8	30.4297	23528.7	105142
30.4593	513027	73961.4	30.4593	314426	65343.4	30.4593	120001	24007.4	30.4593	23883.9	96241
30.4889	559100	73996.2	30.4889	344112	64291.5	30.4889	107904	25044.6	30.4889	23743.9	102161
30.5185	596395	73943.3	30.5185	350136	65977.6	30.5185	99524.7	24469.3	30.5185	23820.5	101479
30.5481	600744	75223.7	30.5481	392344	65709.1	30.5481	108650	24330.8	30.5481	23723.8	99624.2
30.5777	648715	76053.1	30.5777	395859	65104.7	30.5777	117333	24977.9	30.5777	23593.7	98519.6
30.6073	629383	76698.1	30.6073	411381	65617.9	30.6073	119935	24821.2	30.6073	23507.1	102864
30.6369	652889	76640.2	30.6369	419588	65542.8	30.6369	122761	24896.3	30.6369	23723.8	99075.1
30.6665	723536	76880.8	30.6665	433229	66265	30.6665	118683	24704.6	30.6665	23385.2	101689
30.6961	762856	78541.4	30.6961	452226	66507.1	30.6961	103845	24696	30.6961	23708.8	103109
30.7257	718467	78188.3	30.7257	516542	66085.5	30.7257	103824	25475	30.7257	23862.2	100022
30.7553	788989	79414.7	30.7553	527631	66052.1	30.7553	116518	25159.7	30.7553	23638.8	102857
30.7849	751256	79109.8	30.7849	527836	66643.2	30.7849	117560	25529.8	30.7849	23375.3	103186
30.8145	776425	80336.1	30.8145	523769	66674.3	30.8145	119719	25154.7	30.8145	23847.3	102003
30.8441	829803	79656.7	30.8441	545945	66015.3	30.8441	116806	25461.6	30.8441	23687	101206
30.8737	900416	81058.6	30.8737	581252	66532.9	30.8737	109423	24914.7	30.8737	23975.6	101608
30.9033	891375	80708.7	30.9033	637499	67203.7	30.9033	105585	25868.5	30.9033	25919.1	98938.1
30.9329	921339	81021.1	30.9329	624373	66299	30.9329	115145	26035.1	30.9329	23437.1	102134
30.9625	975423	81861.7	30.9625	692334	66947.6	30.9625	117150	25741.6	30.9625	23883.9	102947
30.9921	890277	81133.6	30.9921	703176	67012.4	30.9921	122290	25673.5	30.9921	23623.8	101022
31.0217	966949	81351.3	31.0217	707050	67191.5	31.0217	119759	25780.2	31.0217	23610.3	101017
31.0513	984290	82202.7	31.0513	705782	68201.5	31.0513	112240	25183.2	31.0513	23773.9	107496
31.0809	1.10118e+06	82747.8	31.0809	762325	67501.5	31.0809	105034	25676.8	31.0809	23747.2	102807
31.1105	1.1252e+06	84143	31.1105	781416	67339.2	31.1105	118031	25800.2	31.1105	23965.7	102003
31.1401	1.08562e+06	84683.7	31.1401	811797	67891.8	31.1401	119208	25845.3	31.1401	23453.7	101335
31.1697	1.13083e+06	84320	31.1697	852949	67478.7	31.1697	122633	25601.7	31.1697	23577.1	109907
31.1993	1.0667e+06	83806.1	31.1993	829365	68481.6	31.1993	124943	25466.8	31.1993	23558.7	102863
31.2289	1.23871e+06	84634.6	31.2289	877049	67864.9	31.2289	118696	25451.7	31.2289	23805.5	109195
31.2585	1.22116e+06	85267.5	31.2585	908762	68117.9	31.2585	106661	25957	31.2585	23959	104908
31.2881	1.20404e+06	85861.1	31.2881	933373	67832	31.2881	113459	26071.9	31.2881	23792.2	102769
31.3177	1.1775e+06	86236.9	31.3177	1.02266e+06	67579.9	31.3177	120634	25858.5	31.3177	24042.4	109005
31.3473	1.2562e+06	86446.5	31.3473	1.01909e+06	67659	31.3473	128623	25378.2	31.3473	23889	111279
31.3769	1.2412e+06	86110	31.3769	1.01854e+06	68532.6	31.3769	126678	25968.7	31.3769	24109	106539
31.4065	1.26491e+06	87367.5	31.4065	1.06222e+06	67502.9	31.4065	124470	26394	31.4065	23949	108903
31.4361	1.32834e+06	87682.8	31.4361	1.05243e+06	68333.4	31.4361	111957	25762	31.4361	23642.2	111760
31.4657	1.40076e+06	86902	31.4657	1.13594e+06	67312.6	31.4657	113995	25813.5	31.4657	23502	102665
31.4953	1.21157e+06	86762.6	31.4953	1.12025e+06	67874.3	31.4953	123009	25723.5	31.4953	23553.7	108511
31.5249	1.26706e+06	86014.5	31.5249	1.1932e+06	67577.1	31.5249	134239	25905.3	31.5249	23480.4	111926
31.5545	1.17365e+06	87556.9	31.5545	1.14834e+06	68791.6	31.5545	129548	25193	31.5545	23912.2	110849
31.5841	1.40214e+06	87460.4	31.5841	1.12219e+06	68582.5	31.5841	136947	25625.1	31.5841	23860.6	114691
31.6137	1.47224e+06	87766.2	31.6137	1.19177e+06	67882.4	31.6137	120608	25925.4	31.6137	24112.4	115397
31.6433	1.19844e+06	87525.4	31.6433	1.27962e+06	67857.2	31.6433	116794	26235.4	31.6433	23740.5	116051
31.6729	1.25853e+06	87822.9	31.6729	1.30077e+06	67403.7	31.6729	130159	26377.2	31.6729	23880.6	113108
31.7025	1.22568e+06	87733.8	31.7025	1.35988e+06	68587.4	31.7025	141704	25910.2	31.7025	22976.7	117995
31.7321	1.18827e+06	89371.9	31.7321	1.37553e+06	68263.7	31.7321	139905	25806.8	31.7321	23497.2	114434
31.7617	1.29801e+06	87693.1	31.7617	1.34333e+06	68336.8	31.7617	141582	25908.6	31.7617	23617	111501
31.7913	1.55875e+06	88016.9	31.7913	1.36216e+06	67900.1	31.7913	134324	25900.2	31.7913	23550.5	119123
31.8209	1.31367e+06	89359.8	31.8209	1.42576e+06	68118.2	31.8209	122567	25710.1	31.8209	23447	117248
31.8505	1.26038e+06	87291.3	31.8505	1.28298e+06	67942.9	31.8505	135304	25440	31.8505	23333.6	116365
31.8801	1.3021e+06	87613.1	31.8801	1.51028e+06	67303.6	31.8801	141218	26125.5	31.8801	23543.7	121762
31.9097	1.28637e+06	88289.2	31.9097	1.23356e+06	68259.1	31.9097	148082	25853.5	31.9097	23718.9	128357
31.9393	1.32593e+06	86815.9	31.9393	1.32796e+06	68024.3	31.9393	153020	25321.6	31.9393	23346.9	125097
31.9689	1.37171e+06	86405.1	31.9689	1.43685e+06	68287.4	31.9689	144939	25852	31.9689	23917.3	129509
31.9985	1.39724e+06	87231	31.9985	1.48993e+06	68204.7	31.9985	138856	25808.5	31.9985	23532.1	134484
32.0281	1.37883e+06	87881	32.0281	1.44623e+06	68990.9	32.0281	143109	25523.2	32.0281	23635.4	131477
32.0577	1.34853e+06	87291.8	32.0577	1.31222e+06	68024.4	32.0577	159612	25753.5	32.0577	23880.5	132793
32.0873	1.41848e+06	87369.8	32.0873	1.32538e+06	67589.7	32.0873	168533	24883	32.0873	23670.5	146999
32.1169	1.34922e+06	86280.2	32.1169	1.35058e+06	66914.2	32.1169	170629	25511.7	32.1169	23451.9	143160
32.1465	1.36229e+06	87570.8	32.1465	1.26249e+06	67563.2	32.1465	172647	25538.4	32.1465	23420.4	143998
32.1761	1.46691e+06	86069.6	32.1761	1.54774e+06	66548.2	32.1761	158239	25063	32.1761	24167.4	154124
32.2057	1.45966e+06	86118.5	32.2057	1.45801e+06	67508.8	32.2057	151698	25334.8	32.2057	23760.5	156213
32.2353	1.38515e+06	85879.8	32.2353	1.32427e+06	66519.8	32.2353	182168	25973.6	32.2353	23658.9	149920
32.2649	1.43747e+06	85798.2	32.2649	1.38918e+06	67172.6	32.2649	192562	25373.3	32.2649	23545.4	163396
32.2945	1.44096e+06	85432.1	32.2945	1.42488e+06	67268.9	32.2945	203781	25276.5	32.2945	23200.2	177059
32.3241	1.26806e+06	85903.8	32.3241	1.23938e+06	66608.8	32.3241	210346	25164.9	32.3241	23915.7	177542
32.3537	1.32882e+06	84999.5	32.3537	1.36217e+06	66969.4	32.3537	200823	25306.5	32.3537	23875.6	186807
32.3833	1.37352e+06	84944.5	32.3833	1.43181e+06	66625.2	32.3833	189531	25208.2	32.3833	23277	183654
32.4129	1.27894e+06	84264.8	32.4129	1.33319e+06	65830.5	32.4129	219312	25163.2	32.4129	24042.3	193488
32.4425	1.51882e+06	84910.2	32.4425	1.478e+06	66675.3	32.4425	235847	25416.5	32.4425	23887.2	199384
32.4721	1.33303e+06	84068.8	32.4721	1.35275e+06	66452.4	32.4721	246720	25245	32.4721	23610.4	208060
32.5017	1.28535e+06	84272.1	32.5017	1.2517e+06	65973.9	32.5017	261495	25721.9	32.5017	23582.1	214582
32.5313	1.35319e+06	85006.2	32.5313	1.4211e+06	66020.4	32.5313	261949	25603.5	32.5313	24240.8	239379
32.5609	1.38615e+06	84197	32.5609	1.28214e+06	66169.2	32.5609	239542	25009.6	32.5609	23410.3	236836
32.5905	1.36025e+06	83390.4	32.5905	1.42518e+06	65562.7	32.5905	262420	25480	32.5905	23578.7	241892
32.6201	1.36366e+06	83124.5	32.6201	1.42242e+06	65707.7	32.6201	291843	24736.1	32.6201	24097.6	251046
32.6497	1.40077e+06	83132	32.6497	1.48906e+06	66322.9	32.6497	331086	24731.2	32.6497	23998.9	264786
32.6793	1.30067e+06	82198.6	32.6793	1.26241e+06	65976.7	32.6793	351047	25194.9	32.6793	23507	279079
32.7089	1.39331e+06	81541.2	32.7089	1.29492e+06	65605.8	32.7089	342435	25456.7	32.7089	23857.2	299234
32.7385	1.42994e+06	81945.2	32.7385	1.31214e+06	65308.4	32.7385	325656	25468.3	32.7385	23807.2	314714
32.7681	1.38518e+06	81298.6	32.7681	1.32548e+06	65923	32.7681	333308	25610.1	32.7681	23823.8	324854
32.7977	1.40485e+06	80687.7	32.7977	1.35845e+06	65388.7	32.7977	389000	25361.6	32.7977	23977.5	330254
32.8273	1.31045e+06	80601	32.8273	1.36793e+06	65364	32.8273	424346	25146.3	32.8273	23793.8	366825
32.8569	1.34412e+06	80826.6	32.8569	1.3954e+06	65712.7	32.8569	437260	25216.6	32.8569	24691.2	366979
32.8865	1.36979e+06	79290.6	32.8865	1.27718e+06	64976.6	32.8865	466178	25316.5	32.8865	23145.1	385808
32.9161	1.4532e+06	79831	32.9161	1.30856e+06	65036.4	32.9161	447928	25845.2	32.9161	23867.2	412403
32.9457	1.40174e+06	80318.3	32.9457	1.36758e+06	64890.8	32.9457	429700	25458.2	32.9457	23958.9	408478
32.9753	1.41798e+06	80720.7	32.9753	1.32022e+06	64281.3	32.9753	505631	25274.7	32.9753	23495.4	423668
33.0049	1.4016e+06	78624	33.0049	1.37489e+06	64298.9	33.0049	560097	25011.3	33.0049	23512.1	469256
33.0345	1.34833e+06	78981.9	33.0345	1.40167e+06	64630.8	33.0345	564907	25149.8	33.0345	24155.8	490090
33.0641	1.34069e+06	78794.3	33.0641	1.38591e+06	65076.6	33.0641	580165	25249.9	33.0641	24049.1	488387
33.0937	1.44187e+06	79049.4	33.0937	1.27476e+06	64150.1	33.0937	571608	24864.6	33.0937	24385.9	554503
33.1233	1.39428e+06	79085.6	33.1233	1.375e+06	64660.9	33.1233	538712	25064.8	33.1233	24320.9	565801
33.1529	1.41012e+06	78604.2	33.1529	1.40138e+06	63668.5	33.1529	616145	24679.4	33.1529	24079.1	559405
33.1825	1.38211e+06	78793.4	33.1825	1.36939e+06	64859.3	33.1825	652227	24858	33.1825	23602.1	597016
33.2121	1.42922e+06	77842.3	33.2121	1.43266e+06	63827.5	33.2121	722786	24789.4	33.2121	24222.5	652493
33.2417	1.33484e+06	77435.6	33.2417	1.31106e+06	63312.9	33.2417	742630	25071.5	33.2417	23747.2	646182
33.2713	1.59376e+06	77005.1	33.2713	1.37303e+06	64595.3	33.2713	733508	24949.6	33.2713	23822.3	650338
33.3009	1.42454e+06	76483.7	33.3009	1.34519e+06	63833.7	33.3009	673935	24669.4	33.3009	23787.3	683506
33.3305	1408573	76761.1	33.3305	1.37123e+06	62913.9	33.3305	729925	24911.2	33.3305	23525.4	708784
33.3601	1.41057e+06	76657.8	33.3601	1.36193e+06	62954.2	33.3601	845580	24689.4	33.3601	23527.1	771466
33.3897	1.39774e+06	75997.9	33.3897	1.44327e+06	63989.5	33.3897	888743	25201.4	33.3897	24045.7	767408
33.4193	1.34882e+06	75846.6	33.4193	1.35628e+06	63498.5	33.4193	936217	24772.8	33.4193	23767.1	798129
33.4489	1.4147e+06	75526	33.4489	1.36807e+06	64379.7	33.4489	921883	24879.7	33.4489	23858.8	808631
33.4785	1.4022e+06	75329.9	33.4785	1.34419e+06	63899.3	33.4785	885317	24899.6	33.4785	23842.3	865234
33.5081	1.39325e+06	74822.3	33.5081	1.39243e+06	63269.2	33.5081	855294	25201.6	33.5081	23653.9	871179
33.5377	1.29698e+06	76122.9	33.5377	1.38026e+06	63183.2	33.5377	975475	25004.6	33.5377	22921.6	888777
33.5673	1.39564e+06	74610.4	33.5673	1.45412e+06	63428.9	33.5673	1.03677e+06	24964.6	33.5673	23705.6	996703
33.5969	1.34149e+06	74890.9	33.5969	1.42693e+06	63335.1	33.5969	1.07338e+06	24591.1	33.5969	24005.6	977461
33.6265	1.38835e+06	73847.7	33.6265	1.31609e+06	63202.9	33.6265	1.13258e+06	25071.3	33.6265	23813.9	1.01041e+06
33.6561	1.42597e+06	73935.6	33.6561	1.32071e+06	63191.1	33.6561	1.04521e+06	24727.8	33.6561	23732.1	1.02912e+06
33.6857	1.42934e+06	73167.3	33.6857	1.403e+06	63575.5	33.6857	990405	25316.4	33.6857	23802.2	1.01253e+06
33.7153	1.28207e+06	73762.5	33.7153	1.32655e+06	62308.4	33.7153	1.12542e+06	24642.7	33.7153	23823.9	1.0876e+06
33.7449	1.3284e+06	73019.6	33.7449	1.34573e+06	62979	33.7449	1.20877e+06	24340.9	33.7449	24202.5	1.07682e+06
33.7745	1.43605e+06	73134.1	33.7745	1.33825e+06	63559.9	33.7745	1.2278e+06	25039.7	33.7745	23613.8	1.10854e+06
33.8041	1.37278e+06	73423.6	33.8041	1.31352e+06	62862.4	33.8041	1.2862e+06	25278.2	33.8041	24250.8	1.14876e+06
33.8337	1.38095e+06	72415.6	33.8337	1.33986e+06	62607	33.8337	1.21521e+06	25158.1	33.8337	23560.4	1.1912e+06
33.8633	1.36486e+06	72055.2	33.8633	1.32078e+06	62760.2	33.8633	1.10821e+06	24727.8	33.8633	23807.3	1.1991e+06
33.8929	1.33411e+06	72290.6	33.8929	1.35327e+06	62000.6	33.8929	1.17953e+06	25211.4	33.8929	23557.1	1.21859e+06
33.9225	1.34646e+06	72285.7	33.9225	1.41634e+06	61842.1	33.9225	1.38259e+06	24752.8	33.9225	24057.3	1.28408e+06
33.9521	1.29268e+06	70887.1	33.9521	1.3556e+06	61498.2	33.9521	1.41426e+06	24802.8	33.9521	24205.7	1.29675e+06
33.9817	1.34385e+06	71020.7	33.9817	1.35183e+06	61320.2	33.9817	1.37817e+06	24888	33.9817	23573.7	1.32088e+06
34.0113	1.29518e+06	70681.2	34.0113	1.27067e+06	61844	34.0113	1.39936e+06	25174.8	34.0113	23503.7	1.33586e+06
34.0409	1.33221e+06	71384.9	34.0409	1.34719e+06	62246.2	34.0409	1.35417e+06	24961.4	34.0409	23352	1.41965e+06
34.0705	1.31147e+06	70258.2	34.0705	1.33373e+06	61850.4	34.0705	1.26401e+06	24631	34.0705	23468.7	1.30731e+06
34.1001	1.35421e+06	79042.7	34.1001	1.27876e+06	61743.5	34.1001	1.51236e+06	25241.5	34.1001	23837.3	1.35531e+06
34.1297	1.30243e+06	73086.9	34.1297	1.33647e+06	61965	34.1297	1.51276e+06	25073	34.1297	23797.2	1.32208e+06
34.1593	1.23474e+06	71394.7	34.1593	1.36276e+06	62458.3	34.1593	1.59645e+06	24752.9	34.1593	23545.3	1.44024e+06
34.1889	1.51722e+06	71143.2	34.1889	1.25986e+06	62342.3	34.1889	1.2492e+06	25081.5	34.1889	23443.7	1.44655e+06
34.2185	1.4389e+06	70661.9	34.2185	1.45087e+06	62349.5	34.2185	1.50055e+06	24886.2	34.2185	23800.6	1.5683e+06
34.2481	1.3062e+06	70163.8	34.2481	1.31132e+06	60887.1	34.2481	1.41422e+06	25034.7	34.2481	24412.6	1.30692e+06
34.2777	1.30838e+06	69917	34.2777	1.2991e+06	62150.4	34.2777	1.50435e+06	24774.5	34.2777	23552	1.44868e+06
34.3073	1.29149e+06	69310.5	34.3073	1469938	61251.2	34.3073	1.62723e+06	24671	34.3073	23525.4	1.38293e+06
34.3369	1.29757e+06	69492.5	34.3369	1.29775e+06	61002.5	34.3369	1.41309e+06	24611.1	34.3369	23298.6	1.44969e+06
34.3665	1.26325e+06	68689.2	34.3665	1.29105e+06	61114.1	34.3665	1.30472e+06	24837.9	34.3665	24019	1.40783e+06
34.3961	1.4156e+06	68833.1	34.3961	1.27393e+06	61588.3	34.3961	1.2328e+06	25198	34.3961	23473.7	1.45925e+06
34.4257	1.32145e+06	67986.7	34.4257	1.31673e+06	61616.9	34.4257	1.10851e+06	25043	34.4257	23188.4	1.37655e+06
34.4553	1.25778e+06	67452.1	34.4553	1.29589e+06	60870.1	34.4553	1.61185e+06	25393.2	34.4553	23748.9	1.32597e+06
34.4849	1.24493e+06	68295.9	34.4849	1.39633e+06	61052.4	34.4849	1.43655e+06	24956.2	34.4849	23705.4	1.36624e+06
34.5145	1.30899e+06	67634.2	34.5145	1.34268e+06	61544.6	34.5145	1.29108e+06	24462.6	34.5145	23522	1.43763e+06
34.5441	1.23224e+06	67836.7	34.5441	1.2728e+06	61022.7	34.5441	1.33553e+06	24739.5	34.5441	23540.3	1.26541e+06
34.5737	1.54215e+06	67145.1	34.5737	1.36402e+06	61062.4	34.5737	1.32844e+06	24547.7	34.5737	23773.9	1.4381e+06
34.6033	1.32144e+06	66924.3	34.6033	1.48758e+06	61389.7	34.6033	1.18736e+06	24846.2	34.6033	23543.7	1.27478e+06
34.6329	1.28179e+06	67086.5	34.6329	1.39094e+06	61586.7	34.6329	1.47525e+06	24642.8	34.6329	24042.3	1.36407e+06
34.6625	1.21548e+06	67247.3	34.6625	1.26428e+06	61031.9	34.6625	1.43791e+06	24702.8	34.6625	23787.2	1.35164e+06
34.6921	1.34704e+06	66819.4	34.6921	1.42888e+06	60877.1	34.6921	1.35261e+06	24612.6	34.6921	23698.8	1.51659e+06
34.7217	1.3208e+06	66650.7	34.7217	1.26006e+06	60199.5	34.7217	1.34308e+06	24901.3	34.7217	23383.5	1.25881e+06
34.7513	1.59068e+06	66785.9	34.7513	1.34379e+06	60875.4	34.7513	1.42216e+06	24886.3	34.7513	23767.2	1.46794e+06
34.7809	1.23214e+06	66338.9	34.7809	1.30705e+06	60053.7	34.7809	1.23943e+06	24851.2	34.7809	23798.9	1.40104e+06
34.8105	1.3655e+06	66610.4	34.8105	1.34924e+06	60320.8	34.8105	1.3116e+06	24829.5	34.8105	23520.3	1.30871e+06
34.8401	1.40053e+06	66176.4	34.8401	1.40839e+06	61285.9	34.8401	1.56053e+06	24650.9	34.8401	23488.6	1.24893e+06
34.8697	1.37894e+06	65880.5	34.8697	1.29611e+06	60571	34.8697	1.33775e+06	24811.3	34.8697	23340.3	1.49707e+06
34.8993	1.30842e+06	65747.4	34.8993	1.21426e+06	61735.6	34.8993	1.40276e+06	25021.3	34.8993	23470.2	1.36996e+06
34.9289	1.46686e+06	65920	34.9289	1.3103e+06	60471.6	34.9289	1.42927e+06	24794.7	34.9289	23495.4	1.36749e+06
34.9585	1.45502e+06	66339.8	34.9585	1.39588e+06	60071.7	34.9585	1.2751e+06	24330.9	34.9585	23745.4	1.37591e+06
34.9881	1.52772e+06	65851.9	34.9881	1.50196e+06	60412.4	34.9881	1.21909e+06	24487.5	34.9881	23757.1	1.33779e+06
35.0177	1.22381e+06	66117.5	35.0177	1.32142e+06	60931.6	35.0177	1.3198e+06	24579.3	35.0177	23651.9	1.29354e+06
35.0473	1.18818e+06	65777.2	35.0473	1.47453e+06	60366.1	35.0473	1.37861e+06	24535.9	35.0473	23588.7	1.43882e+06
35.0769	1.38363e+06	65809.1	35.0769	1.32118e+06	60688.6	35.0769	1.48969e+06	24135.8	35.0769	23697.1	1.42044e+06
35.1065	1.36128e+06	64892.1	35.1065	1.39039e+06	60155.8	35.1065	1.3596e+06	24344.2	35.1065	23578.8	1.38498e+06
35.1361	1.40517e+06	65499.9	35.1361	1.31967e+06	59898.4	35.1361	1.35167e+06	24215.9	35.1361	23367	1.5137e+06
35.1657	1.43508e+06	66011.9	35.1657	1.31371e+06	60012	35.1657	1.24293e+06	24415.9	35.1657	23557	1.34295e+06
35.1953	1.39612e+06	64781.5	35.1953	1.42203e+06	59659.7	35.1953	1.49034e+06	24954.6	35.1953	23450.3	1.34394e+06
35.2249	1.51478e+06	65617.9	35.2249	1.5809e+06	60454.8	35.2249	1.41216e+06	24377.5	35.2249	22501.3	1.34053e+06
35.2545	1.53723e+06	64821.7	35.2545	1.28923e+06	59192.3	35.2545	1.43704e+06	24564.4	35.2545	23178.6	1.45367e+06
35.2841	1.35232e+06	64789.9	35.2841	1.36224e+06	61069.2	35.2841	1.42064e+06	24274.1	35.2841	23055.1	1.41787e+06
35.3137	1.35301e+06	64287.4	35.3137	1.36279e+06	59636.4	35.3137	1.38923e+06	24420.9	35.3137	23233.5	1.41569e+06
35.3433	1.423e+06	78581.9	35.3433	1.36717e+06	59823.7	35.3433	1.27214e+06	24944.6	35.3433	23131.8	1.38355e+06
35.3729	1.36375e+06	64657.9	35.3729	1.39228e+06	58861.9	35.3729	1.22443e+06	24145.7	35.3729	22883.3	1.37442e+06
35.4025	1.49862e+06	63947.9	35.4025	1.40831e+06	59969	35.4025	1.52245e+06	23830.6	35.4025	23351.9	1.37676e+06
35.4321	1.55689e+06	64496.8	35.4321	1.37407e+06	59950.5	35.4321	1.40643e+06	24100.7	35.4321	23166.9	1.41439e+06
35.4617	1.29234e+06	64372.2	35.4617	1.44018e+06	59348	35.4618	1.46682e+06	23867.4	35.4617	23478.7	1.37009e+06
35.4913	1.29229e+06	65058.8	35.4913	1.42594e+06	59491.2	35.4914	1.44962e+06	24019	35.4913	23660.5	1.39332e+06
35.5209	1.49575e+06	63669.9	35.5209	1.48082e+06	59295.6	35.521	1.29106e+06	24170.7	35.5209	23093.5	1.43641e+06
35.5506	1.3255e+06	62896.5	35.5505	1.43841e+06	59771.7	35.5506	1.25045e+06	23970.5	35.5505	23907.3	1.33629e+06
35.5802	1.49975e+06	64016.4	35.5801	1.45568e+06	58516.6	35.5802	1.39741e+06	23925.6	35.5801	23577.1	1.32875e+06
35.6098	1.48978e+06	64450.4	35.6097	1.36713e+06	58673.4	35.6098	1.43163e+06	24234	35.6097	23118.5	1.41528e+06
35.6394	1.27677e+06	63276.7	35.6393	1.49046e+06	59748.8	35.6394	1.45836e+06	24020.7	35.6393	22925	1.41656e+06
35.669	1.22505e+06	63123.3	35.6689	1.26561e+06	58449.8	35.669	1.48691e+06	23930.7	35.6689	23276.9	1.4408e+06
35.6986	1.47884e+06	63260.1	35.6985	1.27257e+06	59037.4	35.6986	1.38598e+06	24417.5	35.6985	23423.8	1.39715e+06
35.7282	1.34176e+06	63029.7	35.7281	1.25563e+06	58403.9	35.7282	1.18357e+06	24541	35.7282	23051.7	1.42599e+06
35.7578	1.42097e+06	62898.6	35.7577	1.39705e+06	59286.2	35.7578	1.58299e+06	23605.4	35.7578	22976.7	1.36241e+06
35.7874	1.46624e+06	63717.7	35.7873	1.41836e+06	59292.9	35.7874	1.4051e+06	23487	35.7874	23060.1	1.40804e+06
35.817	1.35725e+06	62595.6	35.8169	1.434e+06	59404.5	35.817	1.39869e+06	23977.3	35.817	23316.9	1.43277e+06

## Sheet: Figures 2 and 3 Summary
Cyt0 Zn Y0 = 49600						fill
Elution Volume	8.19102	8.43711	9.57502	11.1981	14.6779	14.6983	18.6122	21.4574	23.3122	25.2313	28.4318	31.6615	34.6132	total
Counts	455290	638884	930822	50277.8	8672.07	53165.2	33546.4	14928.1	11044.3	4093.58	5043.5	13704.9	3492.89	2.22297e+06
Linewidth	0.2874	0.4996	0.87989	0.97145	0.45604	4	2.00882	1.36462	1.63411	1.27269	0.96199	2.19102	1.99392
fractional intensity	0.204812	0.287402	0.41873	0.0226174	0.00390113	0.0239164	0.0150908	0.00671538	0.00496829	0.00184149	0.00226882	0.00616514	0.00157128	1
Cyt10 Zn Y0 =53600
Elution Volume	8.17907	8.43293	9.50274	11.1404	14.6593	14.8032	18.5876	21.2318	23.4422	25.4902	28.2411	31.4959	33.9535
Counts	542259	638257	291553	44846.2	43371.4	130697	48292.2	54990.8	18377.6	8545.16	16007.4	86567	53360.8	1.97713e+06
Linewidth	0.29126	0.53074	0.87207	1.14082	0.79887	3.82642	2.04923	1.1715	1.60845	1.55215	2.03808	2.59887	3.16597
fractional intensity	0.274267	0.322821	0.147463	0.0226825	0.0219366	0.0661047	0.0244255	0.0278135	0.00929513	0.00432201	0.00809633	0.0437843	0.0269891	1
Cyt100 Zn Y0 =22300
Elution Volume	8.16478	8.39526	9.42529	11.2563	14.6661	14.1	18.7058	21.304	23.4755	25.6046	28.4357	31.7493	34.69
Counts	883669	1.31915e+06	760624	68500	22558.8	150000	32855.6	16639.9	10784.8	3712.12	4135.6	10745.1	6225.42	3.2896e+06
Linewidth	0.26608	0.50267	1.07919	1.04626	0.73057	5	2.02546	1.31614	1.81846	1.50619	2.09725	2.8814	2.5189
fractional intensity	0.268625	0.401007	0.231221	0.0208232	0.00685762	0.0455982	0.00998772	0.00505834	0.00327845	0.00112844	0.00125717	0.00326639	0.00189245	1
Average volumes	8.17829	8.42177	9.50102	11.1983	14.6678	14.5338	18.6352	21.3311	23.4099	25.442	28.3696	31.6355	34.4189
stdev.p of volumes	0.0107266	0.0188206	0.0611392	0.0473325	0.00768217	0.309724	0.0509328	0.0940706	0.0704216	0.15614	0.0908326	0.105071	0.330552
average linewidth	0.28158	0.511003	0.943717	1.05284	0.661827	4.27547	2.02784	1.28409	1.68701	1.44368	1.69911	2.5571	2.5596
Average % intensities	0.249235	0.337076	0.265805	0.022041	0.0108984	0.0452064	0.0165013	0.0131957	0.00584729	0.00243065	0.0038741	0.0177386	0.0101509	1
Sum of proteins	included	included	included	0.874156
Sum of complexes					included	included	included	included	included	included	included	included	0.125844
ave absolute intensity														2.49656e+06
stdev.p of intensity														569674
coefficient of varience														0.228183
FTS0 Zn Y = 53,500
Elution Volume					14.7239		18.3313	21.6188
Counts					8088.55		18075.9	14580.7	40745.1
Linewidth					0.53482		1.38378	0.86391
fractional intensity					0.198516		0.443633	0.357851	1
FTS10 Zn Y = 56,000
Elution Volume					14.6127		18.2669	21.2569
Counts					5963.35		17913.1	23309.4	47185.8
Linewidth					0.56303		1.24014	0.848
fractional intensity					0.12638		0.379629	0.493991	1
FTS100 Zn Y = 22,800
Elution Volume					14.652		18.4135	21.1704
Counts					5906.25		8941.23	6983.2	21830.7
Linewidth					0.50057		1.54269	1.2
fractional intensity					0.270548		0.409572	0.31988	1
Average elution vol					14.6629		18.3372	21.3487
Average linewidth					0.532807		1.38887	0.970637
Average fractional intensity					0.198481		0.410945	0.390574	1
ave absolute intensity									36587.2
stdev.p of intensity									10760.6
coefficient of varience									0.29411
Cyt0 S Y0 =107700
Elution Volume	8.16305	8.45584	9.78732	14.6015	15.441	17.2666	17.8577	19.0793	21.6557	24.9845
Counts	463133	683625	446897	120600	1.84173e+06	6.51146e+06	13062700	2.90369e+06	1.7713e+06	1.70107e+06	2.95062e+07
Linewidth	0.284	0.56989	1.19326	0.5	0.47677	0.41317	1.22334	1.06577	1.22316	0.95426
fractional intensity	0.0156961	0.0231689	0.0151459	0.00408728	0.0624182	0.220681	0.44271	0.0984096	0.0600315	0.0576514	1
Cyt10 S Y0 =88000
Elution Volume	8.14224	8.46919	9.78298	14.5142	15.3745	17.2135	17.8205	19.1952	21.4555	24.9848
Counts	439724	568210	235995	115328	1.97653e+06	7.89094e+06	14988700	3.16634e+06	4.54935e+06	1.65346e+06	3.55846e+07
Linewidth	0.30247	0.56879	1.69091	0.49944	0.46715	0.41622	1.22143	1.02955	1.1	1.08968
fractional intensity	0.0123571	0.0159679	0.00663195	0.00324096	0.0555445	0.221752	0.421213	0.0889806	0.127846	0.0464658	1
Cyt100 S Y0 =87000
Elution Volume	8.17423	8.52648	9.71781	14.55	15.4116	17.2501	18.1724	19.2946	21.5013	24.97
Counts	881390	735414	187704	90146.9	2.2952e+06	10662200	14834500	2.93717e+06	2.7018e+06	1.92788e+06	3.72534e+07
Linewidth	0.31569	0.64139	0.7625	0.5	0.53467	0.4747	1.10042	0.88378	1.46165	0.84238
fractional intensity	0.0236593	0.0197408	0.00503858	0.00241983	0.0616104	0.286207	0.398205	0.0788431	0.0725249	0.0517504	1
Ave elution vol	8.15984	8.48384	9.7627	14.5552	15.409	17.2434	17.9502	19.1897	21.5375	24.9797
Ave line	0.30072	0.593357	1.21556	0.499813	0.492863	0.434697	1.18173	0.993033	1.2616	0.962107
Ave % intensities	0.0172375	0.0196259	0.0089388	0.00324936	0.0598577	0.24288	0.42071	0.0887444	0.0868008	0.0519558	1
Sum of proteins	included	included	included	0.0490516
Sum of complexes					included	included	included	included	included	0.950948
ave absolute intensity											3.41147e+07
stdev.p of intensity											3.32917e+06
coefficient of varience											0.0975875
FTS0 S Y = 147,000
Elution Volume					15.4326	16.1599	17.2413	17.6022	18.2589	21.7832	25.0127	total
Counts					523849	194681	5.97946e+06	5.14654e+06	8.96312e+06	1.71282e+06	1.22569e+06	2.37462e+07
Linewidth					0.41234	0.41987	0.37103	0.72753	1.61618	1.1648	0.83601
fractional intensity					0.0220604	0.00819842	0.251807	0.216732	0.377455	0.0721305	0.0516165	1
FTS10 S Y = 83,800
Elution Volume					15.3466	15.9628	17.1734	17.6019	18.3426	21.4982	24.9395
Counts					674359	117614	7.95574e+06	8.34709e+06	9.1915e+06	4.52153e+06	1.40909e+06	3.22169e+07
Linewidth					0.43912	0.45228	0.38843	0.85546	1.77147	1.01991	0.97688
fractional intensity					0.0209318	0.00365069	0.246943	0.25909	0.2853	0.140346	0.0437376	1
FTS100 S Y = 84,000
Elution Volume					15.3856	16.1273	17.2222	18.0455	19.1057	21.5618	24.9535
Counts					772162	174843	10026600	14031100	2.47553e+06	2.60218e+06	1.77118e+06	3.18536e+07
Linewidth					0.46615	0.46565	0.43582	1.20982	1.26306	1.17588	0.8498
fractional intensity					0.024241	0.00548897	0.314771	0.440487	0.0777159	0.0816918	0.0556038	1
Ave elution vol					15.3883	16.0834	17.2123	17.7499	18.5691	21.6144	24.9686
Ave linewidth					0.439203	0.445933	0.398427	0.930937	1.55024	1.1202	0.887563
Ave % intensity					0.0224111	0.00577936	0.271174	0.305436	0.246824	0.0980562	0.0503193	1
ave absolute intensity												2.92722e+07
stdev.p of intensity												3.91033e+06
coefficient of varience												0.133585

## Sheet: Figure 4 Data
Elution Volume 10uM Zn FTS (mL)	S32 10uM Zn FTS	Total Zn without 67Zn 10uM Zn FTS	Elution Volume 10uM Zn FTS + 1mM GSH (mL)	S32 10uM Zn FTS + 1mM GSH	Total Zn without 67Zn 10uM Zn FTS + 1mM GSH	Elution Volume 10uM Zn FTS + 1mM Citrate (mL)	Total Zn without 67Zn 10uM Zn FTS + 1mM Citrate	Elution Volume 10uM Zn FTS + 1mM Cysteine (mL)	S32 10uM Zn FTS + 1mM Cysteine	Total Zn without 67Zn 10uM Zn FTS + 1mM Cysteine
0.0260646	27569	5035.36	0.0260645	20628.8	6375.02	0.0260682	5164.84	0.0260699	21818.5	5401.39
0.0515447	30335.1	5210.39	0.0515447	21289.7	6457.53	0.0515483	4994.32	0.0515501	22237.2	5137.33
0.0770249	28992.1	5440.43	0.0770248	20342.4	6314.51	0.0770285	5203.35	0.0770302	21311.8	5687.42
0.102505	28070.1	4975.37	0.102505	20254.2	5978.95	0.102509	5791.94	0.10251	22942.3	5395.9
0.127985	28170.3	5630.45	0.127985	21444	6567.54	0.127989	5500.37	0.127991	20430.5	5219.85
0.153465	28170.3	6550.59	0.153465	21466	7651.29	0.153469	6474.04	0.153471	21003.3	6727.07
0.178946	29613.5	7160.73	0.178945	21025.4	8283.89	0.178949	7310.19	0.178951	21598.2	6908.64
0.204426	29232.6	6690.65	0.204426	22237.2	7788.79	0.204429	7205.69	0.204431	21884.6	6606.07
0.229906	28871.8	5635.46	0.229906	21774.5	6908.63	0.229909	6088.99	0.229911	22016.8	6022.96
0.255386	27549	5395.42	0.255386	21598.2	6655.57	0.255389	5263.86	0.255391	23669.5	5813.95
0.280866	28671.4	4960.36	0.280866	22699.9	5879.97	0.28087	5071.34	0.280871	23955.9	5197.86
0.306346	29613.5	5030.35	0.306346	23581.3	6044.98	0.30635	5500.4	0.306352	21267.7	5087.84
0.331826	28932	5065.38	0.331826	24242.4	6022.97	0.33183	4999.83	0.331832	23250.8	5703.93
0.357307	30295	5075.36	0.357307	23515.2	5687.42	0.35731	4928.31	0.357312	22501.6	5280.35
0.382787	30816.3	5175.38	0.382787	22259.2	5835.97	0.38279	5285.87	0.382792	20915.2	5076.83
0.408267	26867.6	5060.37	0.408267	20959.3	6468.53	0.40827	5742.43	0.408272	22810.1	5703.91
0.433747	26446.7	5095.38	0.433747	22082.9	6314.52	0.433751	5390.39	0.433752	22237.2	5076.84
0.459227	26767.4	4975.35	0.459227	23471.1	6022.97	0.459231	5357.36	0.459232	22964.3	5131.83
0.484707	28952	5370.41	0.484707	22127	6176.99	0.484711	5439.89	0.484713	21554.1	5241.86
0.510187	28030	5365.4	0.510187	21576.2	6055.99	0.510191	5511.42	0.510193	21752.4	5269.36
0.535668	29072.3	5040.38	0.535667	21311.8	6006.46	0.535671	5313.37	0.535673	22523.6	5560.91
0.561148	29393	5415.43	0.561148	21444	5978.96	0.561151	5181.36	0.561153	22523.6	5423.4
0.586628	28070.1	5330.42	0.586628	22523.6	6556.55	0.586631	5181.34	0.586633	22281.2	4999.82
0.612108	27148.2	5245.41	0.612108	22281.2	5923.94	0.612112	5241.86	0.612113	21377.9	5384.87
0.637588	28992.1	5165.4	0.637588	21774.5	6171.49	0.637592	4939.31	0.637594	21664.3	5428.91
0.663068	27508.9	5050.37	0.663068	24066.1	6121.99	0.663072	4999.83	0.663074	22435.5	5373.9
0.688549	27408.7	5105.37	0.688548	21950.7	6099.98	0.688552	5450.89	0.688554	24352.6	5258.35
0.714029	27408.7	5065.37	0.714029	22193.1	6303.53	0.714032	5604.91	0.714034	22193.1	5643.41
0.739509	28370.7	5520.43	0.739509	22347.3	6215.52	0.739512	5329.85	0.739514	23449.1	5258.35
0.764989	26607	4835.34	0.764989	21355.8	5929.46	0.764992	5450.9	0.764994	23096.5	5263.85
0.790469	28350.7	5345.41	0.790469	22898.2	5923.96	0.790473	5280.36	0.790474	22171.1	5384.87
0.815949	27148.2	5295.4	0.815949	22457.5	6133.01	0.815953	5522.4	0.815955	21620.2	5302.36
0.841429	27909.8	5380.4	0.841429	22369.4	6105.48	0.841433	5505.91	0.841435	22303.3	5467.39
0.866909	29272.7	4900.35	0.866909	21245.7	6226.49	0.866913	5230.84	0.866915	23559.3	5280.35
0.89239	28811.7	5545.44	0.89239	21598.2	5780.95	0.892393	5236.36	0.892395	21884.6	5027.33
0.91787	26446.7	5510.44	0.91787	21003.3	6099.98	0.917873	5533.41	0.917875	23978	5324.37
0.94335	26787.4	5360.4	0.94335	22038.9	6110.97	0.943354	5082.33	0.943355	23118.6	4999.83
0.96883	28010	5455.42	0.96883	21862.6	6419.02	0.968834	5599.41	0.968835	24506.9	5131.83
0.99431	28370.7	5370.4	0.99431	22479.5	6331.05	0.994314	5214.35	0.994316	22810.1	5340.87
1.01979	27468.8	5320.41	1.01979	23669.5	5940.45	1.01979	5230.86	1.0198	24440.7	5439.9
1.04527	27629.2	5475.42	1.04527	22391.4	6303.52	1.04527	5219.86	1.04528	23294.8	5395.9
1.07075	28791.7	5165.38	1.07075	21245.7	6050.46	1.07075	5175.85	1.07076	24286.5	5731.41
1.09623	27669.2	5120.4	1.09623	23316.9	6452.05	1.09623	5555.4	1.09624	22810.1	5566.42
1.12171	29613.5	5180.38	1.12171	22876.2	6512.56	1.12171	5302.39	1.12172	23779.6	4840.3
1.14719	28952	5290.41	1.14719	22060.9	6122.02	1.14719	5192.37	1.1472	24484.8	5401.39
1.17267	28270.5	4885.34	1.17267	22060.9	5984.46	1.17267	5395.86	1.17268	26159.8	5027.33
1.19815	29653.6	5140.37	1.19815	21576.2	6297.99	1.19816	5318.87	1.19816	24396.7	5241.86
1.22363	28250.5	5135.39	1.22363	23140.6	5769.92	1.22364	5351.87	1.22364	25476.5	5076.84
1.24911	27168.2	5090.37	1.24911	24176.3	6044.97	1.24912	5313.36	1.24912	25939.4	5137.34
1.27459	29733.8	5135.39	1.27459	23228.7	6248.52	1.2746	5302.35	1.2746	25741	5450.9
1.30007	28811.7	5295.39	1.30007	23118.6	5951.46	1.30008	5538.91	1.30008	25895.3	5621.43
1.32555	28831.7	5340.42	1.32555	23294.8	5857.95	1.32556	5285.86	1.32556	26953.2	5120.84
1.35103	28791.7	5165.37	1.35103	23471.1	6050.47	1.35104	5307.86	1.35104	26468.3	5269.36
1.37651	29052.2	5070.37	1.37651	22854.1	6226.49	1.37652	5610.4	1.37652	27394.1	5032.83
1.40199	26967.8	5160.38	1.40199	21686.3	5923.95	1.402	5538.91	1.402	27195.7	5406.89
1.42747	28992.1	5105.38	1.42747	22633.8	5742.42	1.42748	5236.36	1.42748	28363.9	5538.9
1.45295	26987.8	5320.39	1.45295	23625.4	6138.47	1.45296	5164.86	1.45296	29620.5	5164.85
1.47843	28130.2	5390.4	1.47843	25300.2	6182.49	1.47844	5456.4	1.47844	28319.8	5258.35
1.50391	30335.1	5290.41	1.50391	25146	5753.44	1.50392	5082.34	1.50392	29752.7	5219.86
1.52939	29012.1	5090.37	1.52939	24110.2	5654.44	1.5294	5489.39	1.5294	31979.5	5401.39
1.55487	29713.7	4925.35	1.55487	24705.2	5863.46	1.55488	5170.35	1.55488	29047.3	5131.85
1.58035	28711.5	5580.45	1.58035	25057.8	6039.47	1.58036	5269.36	1.58036	31626.7	5676.43
1.60583	27288.4	5045.35	1.60583	25741	6028.46	1.60584	5423.39	1.60584	32222	5412.37
1.63131	28631.3	5060.35	1.63131	26115.7	6077.99	1.63132	5302.37	1.63132	33412.8	5434.39
1.65679	27528.9	5285.4	1.65679	25983.4	6187.99	1.6568	5318.89	1.6568	36764.9	5368.36
1.68227	28270.5	5360.42	1.68227	27217.7	6077.98	1.68228	4977.82	1.68228	35750.4	5368.37
1.70775	29874.1	5230.4	1.70775	25630.8	6077.99	1.70776	5412.37	1.70776	35794.5	5170.37
1.73323	29272.7	4970.36	1.73323	26534.4	6193.51	1.73324	5599.42	1.73324	36323.8	5483.9
1.75871	28771.6	5325.41	1.75871	27790.8	5703.94	1.75872	5450.86	1.75872	39941.4	5131.84
1.78419	29553.3	5270.42	1.78419	27548.3	6110.99	1.7842	5494.87	1.7842	41221	5109.84
1.80968	27689.3	5110.37	1.80967	27129.6	6298.03	1.80968	5423.39	1.80968	45237	5142.85
1.83516	27428.7	5245.39	1.83516	27812.9	6176.98	1.83516	5390.39	1.83516	45700.5	5478.4
1.86064	28611.3	5530.45	1.86064	28341.9	6231.99	1.86064	5373.87	1.86064	47620.7	5313.37
1.88612	29092.3	5160.38	1.88612	28055.3	5940.45	1.88612	5203.35	1.88612	48106.3	5390.37
1.9116	30635.8	5335.41	1.9116	28319.8	6006.47	1.9116	5076.84	1.9116	55039.1	5241.86
1.93708	28250.5	4885.32	1.93708	30480.3	5885.45	1.93708	5021.82	1.93708	58285.8	5186.85
1.96256	28631.3	5185.38	1.96256	28915	6006.46	1.96256	5329.89	1.96256	65002.5	5417.89
1.98804	28310.6	5080.37	1.98804	32067.7	6204.48	1.98804	5197.87	1.98804	67411.6	5582.91
2.01352	28811.7	5010.36	2.01352	33104	5841.46	2.01352	5296.86	2.01352	72584.6	5060.32
2.039	29673.6	5020.37	2.039	32729.2	5929.45	2.039	5274.87	2.039	81807.9	5065.82
2.06448	30375.2	5550.44	2.06448	33501	5874.45	2.06448	5126.35	2.06448	89885.9	5247.39
2.08996	28270.5	5300.4	2.08996	34780	5907.45	2.08996	5225.36	2.08996	97414.7	5043.84
2.11544	31177.1	5480.43	2.11544	34096.4	5874.45	2.11544	5527.89	2.11544	106299	5186.84
2.14092	28831.7	5325.41	2.14092	36059.1	5929.46	2.14092	5170.35	2.14092	120091	5280.36
2.1664	26326.5	5140.37	2.1664	35485.7	5802.94	2.1664	5115.33	2.1664	128812	5632.42
2.19188	30335.1	5105.38	2.19188	38375.1	5731.42	2.19188	5428.89	2.19188	139271	5126.33
2.21736	29272.7	5390.41	2.21736	39919.3	5978.95	2.21736	5417.9	2.21736	155051	5219.85
2.24284	26927.7	5115.37	2.24284	42169.7	6303.53	2.24284	5434.4	2.24284	174967	5236.35
2.26832	30154.7	5270.41	2.26832	42191.8	5687.42	2.26832	5318.9	2.26832	193507	4906.31
2.2938	28410.8	5270.38	2.2938	45303.2	5830.43	2.2938	5351.87	2.2938	209726	5417.89
2.31928	29813.9	4990.36	2.31928	46980.6	5813.93	2.31928	5390.39	2.31928	231036	4950.31
2.34476	28591.2	5195.38	2.34476	51572.3	6182.51	2.34476	4988.82	2.34476	240607	5197.87
2.37024	27528.9	5180.38	2.37024	52610	6176.99	2.37024	4900.81	2.37024	273729	5280.35
2.39572	27989.9	4785.32	2.39572	56386.3	5813.93	2.39572	5049.32	2.39572	299850	4862.31
2.4212	27869.7	5040.38	2.4212	58396.3	6077.97	2.4212	5148.35	2.4212	334729	5203.36
2.44668	29693.7	5190.39	2.44668	63963.9	6303.52	2.44668	5214.36	2.44668	373326	5060.35
2.47216	30315.1	5255.41	2.47216	70241.1	5923.96	2.47216	5269.36	2.47216	388006	4911.83
2.49764	29212.6	5170.39	2.49764	78755	6050.47	2.49764	5263.87	2.49764	419813	4933.82
2.52312	32139.4	5275.39	2.52312	82715.1	5340.89	2.52312	5137.34	2.52312	448308	4917.31
2.5486	30214.9	5000.36	2.5486	90727.2	6017.47	2.5486	4603.77	2.5486	475289	4977.83
2.57408	31257.3	5220.42	2.57408	98610.8	5648.91	2.57408	4966.83	2.57408	502366	5038.33
2.59956	28952	5315.4	2.59956	106720	5857.94	2.59956	5241.86	2.59957	523220	4653.29
2.62504	31117	5120.39	2.62504	124861	6066.97	2.62504	5472.9	2.62505	595148	5043.83
2.65052	30976.6	4845.34	2.65052	134229	5599.41	2.65052	5170.36	2.65053	610489	4636.77
2.676	30776.2	4875.33	2.676	140604	5890.95	2.676	4917.32	2.67601	650994	4851.31
2.70148	32420.1	5240.4	2.70148	165418	5670.92	2.70148	4922.81	2.70149	660568	5016.34
2.72696	32821.1	5245.41	2.72696	179979	5582.91	2.72696	4713.79	2.72697	696180	4812.8
2.75244	30515.6	5315.41	2.75244	202584	5681.93	2.75244	5137.34	2.75245	715693	4812.8
2.77792	31117	5405.42	2.77792	221918	6006.48	2.77792	5280.37	2.77793	722026	4955.82
2.8034	33763.5	5295.41	2.8034	227885	5923.97	2.8034	4845.82	2.80341	780445	4801.8
2.82888	34846.4	4965.36	2.82888	274380	5780.94	2.82888	5087.82	2.82889	791590	5159.35
2.85436	32039.2	5200.39	2.85436	280300	5676.42	2.85436	4823.82	2.85437	808416	4966.82
2.87984	33663.3	5120.38	2.87984	319922	5566.41	2.87984	5060.34	2.87985	845832	4625.77
2.90532	32520.4	5410.42	2.90532	345811	5703.94	2.90533	5087.83	2.90533	866804	4895.32
2.9308	32861.2	5010.38	2.9308	382855	5808.44	2.93081	5104.34	2.93081	924439	5137.33
2.95628	33944	4760.33	2.95628	402680	5813.94	2.95629	4917.31	2.95629	913709	5175.86
2.98176	34946.6	4930.35	2.98176	423369	5681.91	2.98177	4669.8	2.98177	912164	4790.8
3.00724	34565.6	4965.36	3.00724	464041	5698.43	3.00725	5032.83	3.00725	924650	4911.83
3.03272	35307.6	5005.35	3.03272	501023	5604.9	3.03273	4977.83	3.03273	966450	4966.82
3.0582	37453.6	5025.37	3.0582	544469	5725.93	3.05821	5153.86	3.05821	978982	5296.85
3.08368	38275.9	5355.4	3.08368	552626	5467.4	3.08369	4999.83	3.08369	999908	5021.83
3.10916	38195.7	5300.41	3.10916	602255	5560.9	3.10917	5032.82	3.10917	1.00177e+06	5104.34
3.13464	39319	5550.44	3.13464	630877	5192.35	3.13465	5082.33	3.13465	989335	4988.84
3.16012	39840.6	5140.37	3.16012	655919	5731.42	3.16013	4862.31	3.16013	1.01124e+06	5170.34
3.1856	42328.4	5210.39	3.1856	678121	5368.37	3.18561	5065.83	3.18561	1.00021e+06	5005.32
3.21108	42268.2	5345.4	3.21108	715208	5357.39	3.21109	4774.29	3.21109	1.03543e+06	4867.8
3.23656	41987.3	5100.37	3.23656	781629	5373.89	3.23657	5005.32	3.23657	1.05426e+06	5324.37
3.26204	43813.3	5035.37	3.26204	783834	5560.91	3.26205	4741.3	3.26205	1.02332e+06	4829.3
3.28752	44535.7	5170.38	3.28752	798839	5258.34	3.28753	5340.89	3.28753	1.05567e+06	5126.34
3.313	47807.2	5170.39	3.313	822677	5373.89	3.31301	5021.84	3.31301	1.04107e+06	5093.33
3.33848	49493.5	4775.32	3.33848	839352	5621.41	3.33849	5274.87	3.33849	1.05473e+06	5060.33
3.36396	49031.7	5095.37	3.36396	874347	5527.9	3.36397	5208.85	3.36397	1.05274e+06	4977.82
3.38944	51942.9	5015.36	3.38944	926197	5549.9	3.38945	4900.82	3.38945	1.0724e+06	5236.34
3.41492	55959.5	5415.4	3.41492	879510	5533.39	3.41493	5219.86	3.41493	1.03321e+06	5021.83
3.4404	56501.8	5325.4	3.4404	925541	5709.44	3.44041	5346.37	3.44041	1.06057e+06	4862.32
3.46588	61745.4	5140.37	3.46588	930862	5467.37	3.46589	5060.33	3.46589	1.00236e+06	4856.8
3.49137	65845.3	5185.38	3.49136	959612	5054.84	3.49137	4779.8	3.49137	1.07964e+06	5071.33
3.51685	70931.8	5290.39	3.51685	982558	5593.91	3.51685	5164.86	3.51685	1.02381e+06	5219.85
3.54233	74853.6	4975.36	3.54233	993738	5456.37	3.54233	5131.83	3.54233	1.04277e+06	4752.29
3.56781	85740.1	4950.34	3.56781	989783	5676.41	3.56781	5186.86	3.56781	1.03561e+06	4878.81
3.59329	89485.1	5220.39	3.59329	1.04048e+06	5725.92	3.59329	5296.87	3.59329	1.07879e+06	5153.85
3.61877	97905.1	5090.37	3.61877	1.02542e+06	5324.36	3.61877	4928.33	3.61877	1.00891e+06	5351.86
3.64425	111392	5220.39	3.64425	1.03391e+06	5802.95	3.64425	4647.8	3.64425	1.00542e+06	5450.9
3.66973	116517	4865.35	3.66973	1.02554e+06	5384.87	3.66973	4999.83	3.66973	975172	5379.39
3.69521	129276	5175.39	3.69521	1.08388e+06	5467.37	3.69521	5203.34	3.69521	1.0169e+06	5401.4
3.72069	142391	5110.38	3.72069	1.05567e+06	5648.92	3.72069	5395.87	3.72069	1.03217e+06	5269.36
3.74617	153192	4900.36	3.74617	1.10197e+06	5764.44	3.74617	5252.85	3.74617	1.02344e+06	4741.3
3.77165	166594	4930.35	3.77165	1.04636e+06	5632.41	3.77165	5467.41	3.77165	1.02723e+06	5164.84
3.79713	194029	5165.38	3.79713	1.08611e+06	5500.4	3.79713	5230.86	3.79713	999861	5076.84
3.82261	198414	5090.37	3.82261	1.08969e+06	5659.91	3.82261	5049.34	3.82261	986346	4807.3
3.84809	224755	5265.4	3.84809	1.08737e+06	5863.44	3.84809	5549.92	3.84809	990536	4862.31
3.87357	246705	5040.37	3.87357	1.05939e+06	5758.93	3.87357	5043.84	3.87357	960669	5137.33
3.89905	270284	5265.4	3.89905	1.03309e+06	5687.43	3.89905	5203.36	3.89905	953670	5280.34
3.92453	291922	5100.36	3.92453	1.05312e+06	5681.92	3.92453	5104.35	3.92453	984911	5340.87
3.95001	318266	4865.36	3.95001	1.09092e+06	5714.94	3.95001	5247.39	3.95001	982417	4911.82
3.97549	345730	5140.37	3.97549	1.07141e+06	5478.39	3.97549	4884.31	3.97549	947260	5186.85
4.00097	370906	4780.32	4.00097	1.08152e+06	5670.91	4.00097	5252.86	4.00097	948810	5720.42
4.02645	410276	5075.38	4.02645	1.06426e+06	5571.9	4.02645	4939.33	4.02645	960998	5230.85
4.05193	436174	4930.34	4.05193	1.06031e+06	5577.41	4.05193	4856.8	4.05193	940783	5159.37
4.07741	454916	5050.36	4.07741	1.08516e+06	5714.93	4.07741	4669.77	4.07741	914061	5175.86
4.10289	476712	4875.36	4.10289	1.09215e+06	5593.91	4.10289	5362.86	4.10289	959612	5109.84
4.12837	525072	4735.32	4.12837	1.04799e+06	5329.86	4.12837	5225.35	4.12837	905281	5126.34
4.15385	541169	4495.29	4.15385	1.06327e+06	5901.95	4.15385	5461.89	4.15385	928752	4939.33
4.17933	578413	5045.36	4.17933	1.03325e+06	5472.9	4.17933	5269.36	4.17933	949631	5252.86
4.20481	629618	4905.34	4.20481	1.06513e+06	5764.43	4.20481	5016.33	4.20481	907130	5423.39
4.23029	634548	4775.33	4.23029	1.02388e+06	5731.44	4.23029	5318.87	4.23029	901700	5098.83
4.25577	687022	4840.33	4.25577	1.03854e+06	5747.94	4.25577	5203.36	4.25577	907528	5483.9
4.28125	673400	4720.32	4.28125	1.02697e+06	5709.42	4.28125	5164.84	4.28125	929690	5335.39
4.30673	736742	4715.31	4.30673	1.05478e+06	5604.92	4.30673	5093.35	4.30674	896319	5395.87
4.33221	764721	4880.35	4.33221	1.05232e+06	5335.36	4.33221	5472.89	4.33222	890916	5038.34
4.35769	789553	4745.32	4.35769	1.04076e+06	5934.95	4.35769	5109.85	4.3577	873669	5329.89
4.38317	759637	4655.31	4.38317	1.04346e+06	6006.48	4.38317	5285.85	4.38318	871498	5087.83
4.40865	791825	4815.32	4.40865	1.00957e+06	5764.43	4.40865	5274.85	4.40866	869583	5329.86
4.43413	812900	4890.34	4.43413	1.00438e+06	5808.43	4.43413	4966.83	4.43414	872992	5038.32
4.45961	889428	5030.37	4.45961	1.01098e+06	5830.45	4.45961	5142.83	4.45962	859359	5258.37
4.48509	897064	4360.26	4.48509	989830	5747.94	4.48509	5406.89	4.4851	858239	5511.39
4.51057	897192	4890.34	4.51057	977853	5797.43	4.51057	4994.32	4.51058	866944	5142.84
4.53605	947071	4840.34	4.53605	962008	5577.41	4.53605	5093.34	4.53606	848046	5395.89
4.56153	909072	4865.33	4.56153	968071	5439.9	4.56153	5170.34	4.56154	849329	4867.82
4.58701	972585	4930.35	4.58701	988041	5863.43	4.58702	5043.84	4.58702	828125	5137.34
4.61249	966842	4905.33	4.61249	954398	5681.93	4.6125	5329.86	4.6125	846345	5071.33
4.63797	968218	4950.34	4.63797	966544	5890.95	4.63798	5313.36	4.63798	855043	5076.84
4.66345	949949	5015.36	4.66345	962408	5769.94	4.66346	5588.42	4.66346	847977	5016.35
4.68893	990174	5015.36	4.68893	934614	5681.92	4.68894	5445.39	4.68894	856816	4719.3
4.71441	985414	4955.35	4.71441	934497	5791.93	4.71442	5428.9	4.71442	811904	5181.35
4.73989	981258	5115.38	4.73989	928049	5665.41	4.7399	5214.35	4.7399	843710	5082.34
4.76537	967078	4805.33	4.76537	932691	5791.93	4.76538	5203.36	4.76538	816464	5038.32
4.79085	986340	4795.33	4.79085	909424	5934.96	4.79086	5214.35	4.79086	857749	5285.86
4.81633	982529	5095.37	4.81633	956911	6033.96	4.81634	4939.31	4.81634	845435	5483.9
4.84181	1.00787e+06	4630.31	4.84181	916590	5885.44	4.84182	4999.81	4.84182	820280	5263.86
4.86729	1.02544e+06	4865.34	4.86729	910689	5670.93	4.8673	5401.4	4.8673	837139	5406.91
4.89277	1.00211e+06	4745.32	4.89277	914014	5659.92	4.89278	5104.34	4.89278	835904	5340.87
4.91825	1.02227e+06	4940.35	4.91825	876800	5813.94	4.91826	5258.37	4.91826	833644	5049.34
4.94373	969509	4940.35	4.94373	946087	5786.43	4.94374	5544.39	4.94374	812602	5417.87
4.96921	1.01055e+06	4935.35	4.96921	911087	6176.98	4.96922	5428.89	4.96922	800024	5368.37
4.99469	1.00324e+06	4590.3	4.99469	892974	5670.92	4.9947	5186.85	4.9947	816138	5181.34
5.02017	1.02896e+06	4920.36	5.02017	881753	5670.92	5.02018	5241.86	5.02018	853573	5093.34
5.04565	1.02749e+06	4920.36	5.04565	884791	5632.41	5.04566	5412.39	5.04566	846927	5181.35
5.07113	990325	5045.37	5.07113	882407	5720.44	5.07114	5269.36	5.07114	825121	5219.84
5.09661	1.0206e+06	5020.35	5.09661	893465	5527.91	5.09662	5181.36	5.09662	825983	5093.34
5.12209	988925	5010.35	5.12209	868906	5747.95	5.1221	5186.86	5.1221	850938	5153.85
5.14757	993255	5040.38	5.14757	880117	5907.45	5.14758	4944.83	5.14758	830733	5395.86
5.17305	1.00813e+06	4985.35	5.17305	880701	6209.98	5.17306	5225.34	5.17306	820745	4884.32
5.19853	1.00932e+06	5130.37	5.19853	882244	5665.41	5.19854	5379.39	5.19854	870610	5071.32
5.22402	960950	4970.35	5.22402	868065	5813.95	5.22402	5137.35	5.22402	829569	5192.34
5.2495	931189	5210.39	5.2495	880327	5780.94	5.2495	5307.86	5.2495	836463	5203.35
5.27498	902199	4790.34	5.27498	851498	5604.9	5.27498	5203.36	5.27498	858029	5368.39
5.30046	975382	5090.38	5.30046	876519	5841.44	5.30046	5373.9	5.30046	834087	5225.37
5.32594	942154	4880.36	5.32594	883529	5709.43	5.32594	5549.92	5.32594	834902	4999.82
5.35142	974220	4910.34	5.35142	887012	5670.93	5.35142	5577.4	5.35142	839026	4928.33
5.3769	964799	5005.36	5.3769	918886	5544.4	5.3769	5698.43	5.3769	871007	5027.33
5.40238	933506	5300.42	5.40238	854600	5577.42	5.40238	5516.89	5.40238	882431	4988.82
5.42786	983519	4835.34	5.42786	856303	5742.44	5.42786	5038.34	5.42786	831432	5269.35
5.45334	937540	5115.37	5.45334	882594	5918.46	5.45334	5362.87	5.45334	826355	5098.84
5.47882	908472	5120.38	5.47882	843873	5764.42	5.47882	5142.85	5.47882	833225	5153.86
5.5043	916569	5125.38	5.5043	876309	5417.89	5.5043	5164.84	5.5043	836719	5296.87
5.52978	893577	5385.4	5.52978	846018	5758.93	5.52978	5247.35	5.52978	831408	4961.33
5.55526	936188	4630.29	5.55526	841543	5879.96	5.55526	5291.36	5.55526	842452	5379.39
5.58074	889428	5415.42	5.58074	842452	5841.44	5.58074	5109.85	5.58074	830314	5038.36
5.60622	888166	5125.38	5.60622	854343	5610.42	5.60622	5401.39	5.60622	843943	5269.36
5.6317	882950	5360.43	5.6317	870307	5670.91	5.6317	5571.9	5.6317	830174	5038.33
5.65718	926535	4935.36	5.65718	840797	5852.45	5.65718	5153.85	5.65718	841962	5032.82
5.68266	884211	4780.33	5.68266	882057	5808.44	5.68266	5390.39	5.68266	871824	5296.87
5.70814	900209	5185.39	5.70814	877173	5934.96	5.70814	5703.93	5.70814	849958	5318.87
5.73362	853594	5045.36	5.73362	857726	5956.97	5.73362	5263.86	5.73362	863350	5010.83
5.7591	870623	4985.36	5.7591	848956	6083.48	5.7591	5384.89	5.7591	877804	5104.34
5.78458	854831	5035.36	5.78458	858192	5676.42	5.78458	5401.39	5.78458	833784	5197.86
5.81006	876796	5175.38	5.81006	835578	5379.39	5.81006	5621.39	5.81006	849912	4933.81
5.83554	871456	5050.36	5.83554	872572	5698.43	5.83554	5038.33	5.83554	847977	5131.85
5.86102	906716	5085.37	5.86102	876496	5852.45	5.86102	5318.87	5.86102	862229	5302.36
5.8865	824919	4910.34	5.8865	897372	5632.42	5.8865	5252.85	5.8865	856373	5203.35
5.91198	866503	5365.41	5.91198	874020	5984.47	5.91198	5505.91	5.91198	831385	4950.32
5.93746	830687	5255.38	5.93746	876356	5582.9	5.93746	4933.83	5.93746	839562	5120.85
5.96294	825196	5255.39	5.96294	840634	5934.96	5.96294	5230.86	5.96294	795307	5170.35
5.98842	851440	4805.33	5.98842	883272	5769.94	5.98842	5181.35	5.98843	836183	5225.35
6.0139	859140	5015.36	6.0139	853200	5791.94	6.0139	5291.36	6.01391	869396	5203.35
6.03938	828750	5215.39	6.03938	891875	5494.9	6.03938	4966.83	6.03939	832876	4785.31
6.06486	853615	5445.42	6.06486	893863	5379.39	6.06486	5159.34	6.06487	824470	5071.34
6.09034	820621	5015.37	6.09034	865847	5571.92	6.09034	4730.29	6.09035	815370	5115.36
6.11582	847326	5110.38	6.11582	887292	5923.95	6.11582	5181.36	6.11583	837535	5208.86
6.1413	842402	4960.35	6.1413	879650	6072.48	6.1413	5302.39	6.14131	854646	5252.85
6.16678	851760	4850.34	6.16678	879650	5621.41	6.16678	5054.83	6.16679	825634	4845.81
6.19226	806800	4945.35	6.19226	911625	5896.46	6.19226	4922.81	6.19227	824865	5395.9
6.21774	799172	5150.38	6.21774	899196	5797.44	6.21774	5230.85	6.21775	883623	4977.82
6.24322	814878	5240.4	6.24322	875375	5951.45	6.24322	5241.86	6.24323	815440	5269.36
6.2687	800680	5055.36	6.2687	891033	6022.98	6.2687	5170.35	6.26871	849912	5434.4
6.29418	753306	5195.39	6.29418	867085	5901.97	6.29419	5142.84	6.29419	796283	5159.34
6.31966	797579	5160.39	6.31966	891875	6017.46	6.31967	5456.4	6.31967	811904	5159.35
6.34514	784439	5190.39	6.34514	919190	5857.95	6.34515	5214.35	6.34515	787851	5346.39
6.37062	831965	4920.36	6.37062	878225	6011.95	6.37063	5373.89	6.37063	819559	5247.36
6.3961	816920	4955.35	6.3961	907692	5989.99	6.39611	5010.82	6.39611	789360	5500.39
6.42158	809967	5025.36	6.42158	875678	5461.89	6.42159	5318.86	6.42159	796770	5137.34
6.44706	816516	5005.36	6.44706	883763	5555.4	6.44707	5076.84	6.44707	801651	5197.85
6.47254	815154	5270.38	6.47254	849399	5956.96	6.47255	5274.86	6.47255	806928	5071.35
6.49802	834371	5175.38	6.49802	881379	5731.42	6.49803	5318.87	6.49803	811951	5076.84
6.5235	799576	5240.41	6.5235	894261	5879.95	6.52351	5318.87	6.52351	802255	5181.34
6.54898	839696	5150.4	6.54898	894284	5654.41	6.54899	5186.86	6.54899	825983	5175.85
6.57446	816048	4790.32	6.57446	861903	6099.98	6.57447	5417.9	6.57447	824493	5302.37
6.59994	838333	4920.35	6.59994	870003	5560.9	6.59995	5373.89	6.59995	795307	5192.35
6.62542	794160	5150.39	6.62542	898635	5560.91	6.62543	5071.33	6.62543	794006	5181.34
6.6509	802550	4790.33	6.6509	866524	5890.95	6.65091	5258.36	6.65091	800489	5467.39
6.67638	817898	4865.34	6.67638	874954	5753.42	6.67639	5346.37	6.67639	810741	5142.84
6.70186	787176	5455.43	6.70186	837185	5670.92	6.70187	5307.87	6.70187	758528	5104.34
6.72734	798110	4845.33	6.72734	853177	6083.47	6.72735	5527.89	6.72735	801046	5516.9
6.75282	812688	5080.36	6.75282	854716	5857.94	6.75283	5225.37	6.75283	769726	5186.84
6.7783	784396	4895.35	6.7783	897442	5934.95	6.77831	5544.39	6.77831	756396	5500.4
6.80378	787113	5300.41	6.80378	840914	6165.98	6.80379	5186.85	6.80379	742106	5225.36
6.82926	829474	5090.36	6.82926	867085	5511.41	6.82927	5450.89	6.82927	746829	5131.85
6.85474	806162	5640.47	6.85474	886755	5940.47	6.85475	5313.37	6.85475	763303	5390.39
6.88022	815877	5030.37	6.88022	877080	5720.43	6.88023	5071.33	6.88023	767314	5093.33
6.90571	764128	5015.36	6.90571	831385	5555.41	6.90571	5302.35	6.90571	761541	5423.4
6.93119	830475	4890.34	6.93119	891127	5505.89	6.93119	5258.35	6.93119	762469	5313.37
6.95667	840399	4765.34	6.95667	855346	5747.93	6.95667	5197.85	6.95667	755446	5087.83
6.98215	851334	4995.35	6.98215	830896	5923.94	6.98215	5467.39	6.98215	761843	5071.34
7.00763	854277	5300.4	7.00763	847324	5802.94	7.00763	5230.84	7.00763	757439	4977.83
7.03311	830219	4975.34	7.03311	830034	5412.37	7.03311	4983.32	7.03311	742847	5104.34
7.05859	796963	5160.39	7.05859	843664	5687.43	7.05859	4977.83	7.05859	751716	5164.86
7.08407	817983	5285.41	7.08407	826635	5830.43	7.08407	5038.33	7.08407	732132	5274.86
7.10955	789829	5360.41	7.10955	832433	6760.15	7.10955	5329.86	7.10955	739884	5516.9
7.13503	798938	4815.33	7.13503	837861	5764.43	7.13503	5335.37	7.13503	734608	5280.37
7.16051	846665	5335.42	7.16051	861669	5599.4	7.16051	5610.41	7.16051	718883	5093.34
7.18599	846196	5145.38	7.18599	820187	5769.93	7.18599	5280.36	7.18599	719715	5192.35
7.21147	850950	5190.38	7.21147	792635	5269.37	7.21147	5142.84	7.21147	694980	4834.8
7.23695	799894	5070.38	7.23695	828264	6072.47	7.23695	5005.32	7.23695	720778	5104.35
7.26243	814134	4965.35	7.26243	806393	5808.44	7.26243	5302.37	7.26243	725864	5291.4
7.28791	830560	4795.32	7.28791	825773	5791.93	7.28791	5549.92	7.28791	731878	4966.81
7.31339	853381	5165.38	7.31339	787224	5973.46	7.31339	5362.87	7.31339	709386	5010.82
7.33887	855919	5035.36	7.33887	790196	5945.96	7.33887	5467.4	7.33887	719091	5197.84
7.36435	826813	5155.4	7.36435	776825	5593.89	7.36435	5599.41	7.36435	698534	5373.9
7.38983	880599	5140.38	7.38983	800744	6221.02	7.38983	5406.87	7.38983	697772	5214.35
7.41531	820195	5320.4	7.41531	799559	5962.47	7.41531	5219.86	7.41531	696803	4988.84
7.44079	807968	4885.34	7.44079	814603	5995.47	7.44079	5472.92	7.44079	695188	5219.85
7.46627	818898	5020.38	7.46627	792426	5852.45	7.46627	5307.87	7.46627	679597	5241.87
7.49175	789681	5365.42	7.49175	798025	5967.97	7.49175	5247.36	7.49175	675632	5269.37
7.51723	839164	5160.37	7.51723	808160	5912.96	7.51723	5093.34	7.51723	654285	5214.35
7.54271	813878	5330.41	7.54271	767964	5956.96	7.54271	5307.87	7.54271	660983	5489.41
7.56819	850715	5020.38	7.56819	787967	5698.42	7.56819	5439.89	7.56819	655596	5126.33
7.59367	851376	5105.38	7.59367	798560	5621.42	7.59367	5489.41	7.59367	671968	5302.39
7.61915	807416	5210.39	7.61915	786434	5654.42	7.61915	5621.41	7.61915	672245	5148.34
7.64463	790827	5120.38	7.64463	796770	5593.9	7.64463	5208.85	7.64463	677891	5439.89
7.67011	827537	5005.37	7.67011	757323	5736.93	7.67011	5423.41	7.67011	661006	5186.85
7.69559	811497	4945.34	7.69559	739514	5758.93	7.69559	5159.35	7.6956	676669	5637.92
7.72107	819430	5230.4	7.72107	754705	6099.97	7.72107	5533.41	7.72108	656379	4988.82
7.74655	827090	5370.4	7.74655	757671	5610.41	7.74655	5274.87	7.74656	672130	5054.83
7.77203	815835	5355.42	7.77203	748149	5522.4	7.77203	5346.39	7.77204	653364	5489.41
7.79751	851184	4980.36	7.79751	740717	5929.45	7.79751	5401.39	7.79752	652076	5203.35
7.82299	762687	5130.38	7.82299	742338	5896.45	7.82299	5577.41	7.823	629752	5373.89
7.84847	819515	4800.33	7.84847	708739	5753.42	7.84847	5170.36	7.84848	649315	4867.81
7.87395	824302	5400.43	7.87395	734261	5753.44	7.87395	5291.35	7.87396	617076	5461.89
7.89943	810859	4760.32	7.89943	748590	5874.46	7.89943	5610.43	7.89944	604938	5406.87
7.92491	787261	5340.42	7.92491	726188	5555.4	7.92491	5373.89	7.92492	591115	5434.39
7.95039	836395	5185.38	7.95039	742199	5599.4	7.95039	5434.37	7.9504	636048	5494.91
7.97587	814580	5200.38	7.97587	756257	5676.42	7.97588	5533.4	7.97588	614597	5373.89
8.00135	804292	5335.4	8.00135	715924	5863.46	8.00136	5450.87	8.00136	628029	5588.4
8.02683	783314	5045.36	8.02683	702643	5500.4	8.02684	5978.96	8.02684	591230	5208.87
8.05231	820259	5215.39	8.05231	695903	5978.98	8.05232	5362.87	8.05232	610008	5313.39
8.07779	783060	5295.42	8.07779	702297	5637.91	8.0778	5401.4	8.0778	608058	5434.37
8.10327	807777	5205.38	8.10327	730906	5472.89	8.10328	5610.41	8.10328	603035	5285.86
8.12875	785542	5255.41	8.12875	708947	5511.4	8.12876	5527.91	8.12876	587839	5005.32
8.15423	787686	5150.42	8.15423	660545	5709.43	8.15424	5533.42	8.15424	573620	5120.85
8.17971	799830	5210.38	8.17971	683239	6132.99	8.17972	5489.39	8.17972	584998	5109.84
8.20519	791167	4965.35	8.20519	682040	5901.96	8.2052	5439.89	8.2052	580029	5280.36
8.23067	788535	5180.39	8.23067	685730	5929.47	8.23068	5390.39	8.23068	580464	5142.84
8.25615	787622	5210.4	8.25615	682870	5714.92	8.25616	5417.9	8.25616	563096	5439.87
8.28163	781257	5170.39	8.28163	673190	6028.48	8.28164	5280.37	8.28164	568060	5412.39
8.30711	766035	5275.41	8.30711	677660	6094.47	8.30712	5615.92	8.30712	591734	5615.92
8.33259	785033	5395.44	8.33259	671024	6000.97	8.3326	5291.35	8.3326	570851	5373.87
8.35807	789511	5210.39	8.35807	661996	6083.47	8.35808	5280.35	8.35808	558500	5357.37
8.38355	763874	5385.4	8.38355	678997	5544.42	8.38356	5362.86	8.38356	559094	5373.86
8.40903	756080	5380.42	8.40903	652352	5566.41	8.40904	5588.4	8.40904	547256	5236.36
8.43451	756821	5265.4	8.43451	658243	5802.95	8.43452	5219.86	8.43452	539879	5291.36
8.45999	755847	5240.39	8.45999	672568	5725.93	8.46	5610.42	8.46	533898	5219.85
8.48547	764403	5225.38	8.48547	640967	5604.91	8.48548	5461.87	8.48548	545040	5307.89
8.51095	701712	5200.39	8.51095	632256	5709.42	8.51096	5516.89	8.51096	546182	5307.87
8.53643	729280	5065.36	8.53643	633566	6149.46	8.53644	5560.91	8.53644	547736	5604.92
8.56191	748989	5005.37	8.56191	629338	6022.97	8.56192	5643.43	8.56192	533556	4972.34
8.5874	760675	4760.32	8.58739	619394	6204.51	8.5874	5439.9	8.5874	517702	5505.89
8.61288	731985	5375.42	8.61288	621529	5863.43	8.61288	5500.39	8.61288	539537	5390.37
8.63836	762264	4915.35	8.63836	623734	5951.47	8.63836	5610.42	8.63836	512026	5373.89
8.66384	738074	5065.37	8.66384	620427	5967.95	8.66384	5219.86	8.66384	509428	5373.89
8.68932	738772	5350.41	8.68932	614597	6077.98	8.68932	5555.4	8.68932	520415	5087.85
8.7148	705740	5210.39	8.7148	611637	5956.96	8.7148	5742.43	8.7148	497744	5236.35
8.74028	712935	5350.39	8.74028	604181	5989.95	8.74028	5687.43	8.74028	481292	5093.33
8.76576	726808	5590.46	8.76576	613656	5791.95	8.76576	5241.85	8.76576	510180	5538.91
8.79124	703610	5590.43	8.79124	600994	6000.99	8.79124	5593.93	8.79124	492212	5648.91
8.81672	695261	5320.4	8.81672	611981	5632.41	8.81672	5291.36	8.81672	474835	5225.34
8.8422	718783	5315.41	8.8422	587472	5852.44	8.8422	5065.83	8.8422	486910	5313.35
8.86768	719796	5195.39	8.86768	595332	5912.95	8.86768	5324.36	8.86768	486751	4988.82
8.89316	713822	5170.37	8.89316	582273	5868.95	8.89316	5159.34	8.89316	476017	5340.87
8.91864	715721	5260.4	8.91864	585273	5654.43	8.91864	5373.89	8.91864	491097	5285.86
8.94412	690983	5290.4	8.94412	563874	5610.42	8.94412	5456.39	8.94412	486114	5197.84
8.9696	705656	5265.4	8.9696	565475	5973.45	8.9696	5467.39	8.9696	461293	5115.35
8.99508	696821	5455.43	8.99508	560763	5522.4	8.99508	5428.89	8.99508	454708	5219.85
9.02056	673106	5450.43	9.02056	561015	5692.93	9.02056	5560.91	9.02056	458272	5032.83
9.04604	696483	5015.36	9.04604	556191	6072.47	9.04604	5472.89	9.04604	479086	5401.39
9.07152	681020	5410.41	9.07152	562570	5868.95	9.07152	5511.41	9.07152	462133	5637.91
9.097	667173	5485.42	9.097	525478	5742.41	9.097	5203.35	9.097	444110	5269.36
9.12248	662357	5220.39	9.12248	546708	6254.03	9.12248	5489.41	9.12248	445766	5225.36
9.14796	659330	5590.44	9.14796	539377	5978.97	9.14796	5373.86	9.14796	448534	5384.87
9.17344	652479	5260.39	9.17344	537893	5775.45	9.17344	5428.9	9.17344	437103	5549.9
9.19892	669782	5205.39	9.19892	548947	5813.94	9.19892	5357.35	9.19892	437511	5335.36
9.2244	642356	5535.45	9.2244	530361	5896.47	9.2244	5428.89	9.2244	434563	5434.39
9.24988	662042	5340.4	9.24988	523790	6309.01	9.24988	4950.32	9.24988	425544	5164.85
9.27536	670560	5330.41	9.27536	525912	5676.42	9.27536	5549.91	9.27536	428602	5406.9
9.30084	637549	5040.35	9.30084	529379	5885.45	9.30084	5362.9	9.30084	410372	5599.42
9.32632	620686	5265.41	9.32632	513713	5698.43	9.32632	5280.37	9.32632	421444	5291.35
9.3518	652563	5210.39	9.3518	501455	5956.96	9.3518	5984.47	9.3518	418386	5153.84
9.37728	647080	5365.41	9.37728	516972	5912.95	9.37728	5373.89	9.37729	408675	5280.36
9.40276	649370	5340.41	9.40276	510043	6127.47	9.40276	5522.39	9.40277	426654	5126.33
9.42824	599973	5490.42	9.42824	516243	5945.94	9.42824	5461.91	9.42825	413043	5428.89
9.45372	644225	5370.43	9.45372	500590	5676.41	9.45372	5461.9	9.45373	402250	5681.91
9.4792	621609	5155.39	9.4792	503824	5797.42	9.4792	5395.9	9.47921	388436	5318.86
9.50468	620665	5250.4	9.50468	494443	5978.97	9.50468	5329.87	9.50469	392459	5379.4
9.53016	624397	5125.4	9.53016	512664	5896.46	9.53016	5670.92	9.53017	419269	5555.4
9.55564	622971	5185.39	9.55564	480087	5819.45	9.55564	5010.85	9.55565	391374	5643.42
9.58112	601375	5400.41	9.58112	480973	5709.42	9.58112	5478.39	9.58113	389747	5439.9
9.6066	581506	5410.43	9.6066	472334	5703.92	9.6066	5538.92	9.60661	377615	4999.83
9.63208	592210	5285.38	9.63208	477654	6121.99	9.63208	5676.43	9.63209	385069	5351.87
9.65756	606001	5330.4	9.65756	473266	5533.39	9.65756	5340.86	9.65757	381545	5571.9
9.68304	584328	5180.4	9.68304	453550	6055.98	9.68304	5500.41	9.68305	375809	4911.83
9.70852	580900	5315.4	9.70852	459930	5742.42	9.70853	5368.37	9.70853	372784	5698.42
9.734	576345	5455.43	9.734	470902	5907.46	9.73401	5461.9	9.73401	365269	5186.87
9.75948	595934	5205.4	9.75948	454208	6066.97	9.75949	5654.43	9.75949	358141	5384.89
9.78496	570246	5145.37	9.78496	452778	5846.95	9.78497	5142.85	9.78497	367142	5555.4
9.81044	561249	5095.37	9.81044	448330	6011.97	9.81045	5032.83	9.81045	354961	5406.9
9.83592	560081	5385.42	9.83592	458726	5978.97	9.83593	5494.9	9.83593	354533	5648.92
9.8614	564046	5350.41	9.8614	428761	5615.91	9.86141	5285.87	9.86141	348785	5104.34
9.88688	555136	5175.38	9.88688	432569	5615.9	9.88689	5434.41	9.88689	361998	5654.4
9.91236	549985	5425.41	9.91236	428331	5714.92	9.91237	5214.34	9.91237	349754	5109.85
9.93784	537294	5205.39	9.93784	430801	5868.95	9.93785	5571.93	9.93785	345540	5549.91
9.96332	543148	5535.44	9.96332	414447	5819.44	9.96333	5401.4	9.96333	344076	5401.4
9.9888	548192	5270.41	9.9888	432478	5769.95	9.98881	5505.9	9.98881	341012	5302.36
10.0143	544503	5115.38	10.0143	440708	5692.93	10.0143	5621.41	10.0143	339571	5478.42
10.0398	517354	5245.39	10.0398	418069	5808.43	10.0398	5483.92	10.0398	341057	5346.37
10.0652	531317	5325.4	10.0652	394629	5527.9	10.0652	5423.41	10.0652	336936	4966.83
10.0907	522971	5285.4	10.0907	404512	5896.46	10.0907	5219.84	10.0907	339188	5368.39
10.1162	513423	5515.43	10.1162	411798	5907.44	10.1162	5555.4	10.1162	323026	5753.42
10.1417	490737	5305.4	10.1417	405960	5725.92	10.1417	5236.36	10.1417	339841	5593.91
10.1672	548880	5300.4	10.1672	399671	5621.42	10.1672	5472.9	10.1672	317043	5593.91
10.1926	521202	5340.4	10.1926	399219	5566.4	10.1926	5483.91	10.1926	315019	5511.4
10.2181	517354	5150.38	10.2181	398789	5802.93	10.2181	5527.9	10.2181	321654	5153.85
10.2436	519538	5185.4	10.2436	371542	5676.41	10.2436	5313.39	10.2436	314233	5269.37
10.2691	506834	5145.39	10.2691	374251	6028.46	10.2691	5368.37	10.2691	317808	5142.84
10.2946	505358	5310.42	10.2946	382946	6171.51	10.2946	5533.41	10.2946	299895	5901.96
10.32	521535	5450.44	10.32	371678	5610.42	10.32	5390.37	10.3201	307399	5516.9
10.3455	488620	5310.39	10.3455	386312	5555.42	10.3455	5626.92	10.3455	300816	5307.87
10.371	501847	5060.39	10.371	368721	6110.98	10.371	5373.86	10.371	298593	5533.4
10.3965	493498	5595.45	10.3965	363599	5368.36	10.3965	5533.4	10.3965	288243	5461.9
10.422	488869	5490.42	10.422	362697	5984.47	10.422	5692.93	10.422	297717	5280.36
10.4474	454109	5405.41	10.4474	370978	5967.97	10.4474	5340.89	10.4475	292440	5648.91
10.4729	490612	5355.41	10.4729	367570	5538.91	10.4729	5665.43	10.4729	285617	5489.4
10.4984	477832	5375.42	10.4984	349664	5511.42	10.4984	5285.87	10.4984	299244	5560.91
10.5239	449183	5230.39	10.5239	370301	5929.44	10.5239	5340.87	10.5239	289881	5412.4
10.5494	488931	5265.39	10.5494	346261	5736.93	10.5494	5560.91	10.5494	278797	5769.94
10.5748	471757	5540.45	10.5748	341981	5879.95	10.5749	5329.85	10.5749	281758	5709.43
10.6003	466390	5305.41	10.6003	344639	5868.95	10.6003	5654.41	10.6003	279179	5445.4
10.6258	450176	5220.39	10.6258	342093	6226.51	10.6258	5670.93	10.6258	269134	5170.34
10.6513	445376	5390.43	10.6513	341868	6309.01	10.6513	5423.37	10.6513	277205	5472.9
10.6768	465416	5330.4	10.6768	331757	5637.92	10.6768	5511.41	10.6768	270815	5351.86
10.7022	448169	5070.38	10.7022	320754	5863.45	10.7023	5731.43	10.7023	269672	5692.92
10.7277	443659	5215.39	10.7277	324623	5824.93	10.7277	5406.87	10.7277	264562	5555.41
10.7532	463800	5190.39	10.7532	337228	5593.9	10.7532	5538.9	10.7532	266333	5648.93
10.7787	436153	5425.41	10.7787	320957	5808.43	10.7787	5555.4	10.7787	259768	5313.36
10.8042	456635	5420.42	10.8042	319899	5483.89	10.8042	5087.84	10.8042	259701	5423.37
10.8296	431089	5385.41	10.8296	325208	5560.91	10.8297	5753.43	10.8297	250095	5291.39
10.8551	426895	5545.43	10.8551	307781	5885.45	10.8551	5610.42	10.8551	244657	5439.91
10.8806	410853	5145.38	10.8806	322734	5659.91	10.8806	5615.92	10.8806	253095	5285.86
10.9061	436732	5530.45	10.9061	319944	5687.43	10.9061	5296.85	10.9061	252311	5676.43
10.9316	394213	5385.42	10.9316	299918	5786.44	10.9316	5527.9	10.9316	255088	5368.37
10.957	440805	5560.44	10.957	297290	6088.99	10.9571	5318.87	10.9571	250364	5329.86
10.9825	397180	5355.43	10.9825	296392	5637.92	10.9825	5428.87	10.9825	239041	5225.35
11.008	392811	5390.41	11.008	300322	5692.93	11.008	5428.89	11.008	237118	5494.89
11.0335	423322	5425.41	11.0335	300884	5885.45	11.0335	5489.41	11.0335	239690	5417.87
11.059	406459	5390.42	11.059	300839	5747.93	11.059	5225.35	11.059	240182	5456.39
11.0844	400396	5345.42	11.0844	292552	5967.96	11.0845	5357.39	11.0845	233831	5610.4
11.1099	402541	5235.39	11.1099	292530	5923.94	11.1099	5263.86	11.1099	235217	5280.36
11.1354	409512	5185.38	11.1354	298099	5868.95	11.1354	5087.83	11.1354	229874	5478.41
11.1609	395305	5395.43	11.1609	288916	5720.44	11.1609	5423.37	11.1609	224689	5263.86
11.1864	395119	5415.42	11.1864	285886	5819.44	11.1864	5802.95	11.1864	221829	5483.9
11.2119	382636	5510.42	11.2119	274335	5725.92	11.2119	5384.87	11.2119	221561	5368.37
11.2373	378457	5360.41	11.2373	272721	5692.93	11.2373	5560.92	11.2373	223661	5571.91
11.2628	376790	4960.36	11.2628	275075	5720.43	11.2628	5500.4	11.2628	222432	5593.91
11.2883	357089	5500.42	11.2883	282700	5841.45	11.2883	5758.94	11.2883	219171	5527.9
11.3138	377572	5660.46	11.3138	272833	5885.45	11.3138	5544.42	11.3138	220310	5505.91
11.3393	366257	5375.42	11.3393	260888	5819.44	11.3393	5082.33	11.3393	224778	6402.6
11.3647	357459	5465.41	11.3647	262456	6099.99	11.3647	5676.42	11.3647	215620	5505.89
11.3902	385602	5255.39	11.3902	259387	5593.92	11.3902	5181.34	11.3902	219148	5186.84
11.4157	372531	5335.41	11.4157	260171	5527.9	11.4157	5401.37	11.4157	210909	5109.85
11.4412	373704	5165.38	11.4412	268663	5577.4	11.4412	5483.9	11.4412	205753	5555.39
11.4667	358815	5365.41	11.4667	256162	5824.93	11.4667	5610.43	11.4667	197052	5329.87
11.4921	355157	5595.46	11.4921	247722	5571.9	11.4921	5610.4	11.4921	203611	5241.86
11.5176	340700	5720.45	11.5176	254595	5428.87	11.5176	6221.01	11.5176	199996	5329.86
11.5431	359781	5405.42	11.5431	256924	5747.93	11.5431	5346.39	11.5431	200978	5186.85
11.5686	349282	5360.4	11.5686	252356	5758.92	11.5686	5395.89	11.5686	199840	5263.86
11.5941	340269	5465.46	11.5941	245283	5885.45	11.5941	5610.43	11.5941	198167	5555.41
11.6195	322036	5570.43	11.6195	240451	6127.49	11.6195	5379.39	11.6195	195335	5698.42
11.645	333621	5570.45	11.645	239109	5681.92	11.645	5511.4	11.645	198435	5379.39
11.6705	317795	5270.4	11.6705	238617	5923.97	11.6705	5450.9	11.6705	199528	5626.9
11.696	328638	5275.4	11.696	242554	6072.48	11.696	5434.4	11.696	193908	6033.98
11.7215	326382	5325.42	11.7215	231148	5802.94	11.7215	5494.91	11.7215	192682	5395.9
11.7469	332883	5510.43	11.7469	230299	5263.86	11.7469	5214.35	11.7469	185660	5456.39
11.7724	330053	5200.38	11.7724	235128	5560.9	11.7724	5148.33	11.7724	188090	5599.41
11.7979	313267	5015.36	11.7979	226633	5654.42	11.7979	5137.34	11.7979	180825	5758.94
11.8234	313267	5095.39	11.8234	229941	6028.46	11.8234	5032.84	11.8234	182095	5637.91
11.8489	327100	5600.47	11.8489	230388	6028.47	11.8489	5698.43	11.8489	186641	5533.39
11.8743	311219	5250.41	11.8743	220466	5797.44	11.8743	5577.41	11.8743	181494	5929.45
11.8998	310687	5715.48	11.8998	221784	5560.91	11.8998	5423.37	11.8998	186329	5192.34
11.9253	311793	5560.45	11.9253	217563	5263.85	11.9253	5362.86	11.9253	182095	5390.39
11.9508	304422	5140.39	11.9508	220757	5368.37	11.9508	5472.89	11.9508	178286	5390.37
11.9763	311055	5565.46	11.9763	219707	5709.44	11.9763	5208.86	11.9763	177261	5808.45
12.0017	294130	5515.45	12.0017	219506	5764.43	12.0017	5296.87	12.0017	177840	5747.93
12.0272	307390	5380.42	12.0272	215955	5681.92	12.0272	5582.91	12.0272	171873	5549.91
12.0527	314844	5465.42	12.0527	212494	5786.44	12.0527	5307.86	12.0527	170937	5346.37
12.0782	294335	5210.4	12.0782	212404	5802.93	12.0782	5164.85	12.0782	171583	5412.37
12.1037	287751	5355.41	12.1037	209703	5500.39	12.1037	5802.94	12.1037	167265	5588.42
12.1291	287526	5380.41	12.1291	208052	6011.96	12.1291	5681.93	12.1291	165262	5582.92
12.1546	288119	5480.43	12.1546	199104	5665.42	12.1546	5709.42	12.1546	165863	5472.9
12.1801	281497	5275.39	12.1801	208342	5533.41	12.1801	5395.87	12.1801	162703	5368.4
12.2056	280332	5430.42	12.2056	198636	5720.43	12.2056	5373.89	12.2056	163993	5318.87
12.2311	281926	5305.39	12.2311	200465	5819.43	12.2311	5571.91	12.2311	165061	5467.39
12.2565	289898	5290.4	12.2565	202674	5648.93	12.2565	5522.4	12.2565	164995	5384.89
12.282	281027	5590.44	12.282	198390	5450.89	12.282	5808.45	12.282	164772	5082.34
12.3075	274511	5105.37	12.3075	193685	5830.45	12.3075	5742.43	12.3075	157720	5214.34
12.333	277125	5640.45	12.333	190564	5604.92	12.333	5109.85	12.333	158498	5808.43
12.3585	265120	5420.42	12.3585	188335	5846.96	12.3585	5104.34	12.3585	159455	5769.95
12.3839	276369	5140.38	12.3839	199037	5203.36	12.3839	5439.89	12.3839	156541	5318.89
12.4094	272387	5310.39	12.4094	188402	5643.42	12.4094	5654.42	12.4094	153183	5588.42
12.4349	261366	5600.46	12.4349	195692	5461.9	12.4349	5604.92	12.4349	148670	5549.92
12.4604	276982	5280.4	12.4604	183477	5643.41	12.4604	5280.36	12.4604	150271	5357.39
12.4859	262100	5215.4	12.4859	193172	5670.93	12.4859	5335.39	12.4859	150826	5632.41
12.5113	257266	5190.39	12.5113	192682	5472.89	12.5113	5241.85	12.5113	150271	5335.37
12.5368	277003	5530.44	12.5368	189182	5516.89	12.5368	5076.83	12.5368	143914	5368.39
12.5623	256185	5320.4	12.5623	183967	5808.47	12.5623	5384.9	12.5623	145136	5621.43
12.5878	245625	5260.39	12.5878	181137	5654.41	12.5878	5560.92	12.5878	137183	5824.97
12.6133	251678	5210.39	12.6133	180001	5472.89	12.6133	5571.9	12.6133	142870	5736.94
12.6387	251454	5010.35	12.6387	176059	6111.01	12.6387	5445.4	12.6387	143959	5670.93
12.6642	244586	5380.43	12.6642	179823	5720.43	12.6642	5775.42	12.6642	144692	5692.94
12.6897	245279	5290.4	12.6897	174166	5571.91	12.6897	5428.87	12.6897	141537	5731.43
12.7152	243750	5400.42	12.7152	178798	5703.93	12.7152	5494.91	12.7152	143914	5109.85
12.7407	239045	5185.38	12.7407	175814	5940.48	12.7407	5813.94	12.7407	133141	5544.42
12.7661	234137	5260.4	12.7661	174967	5307.86	12.7661	5131.86	12.7661	136028	5280.35
12.7916	244769	5325.4	12.7916	182808	5500.4	12.7916	5527.91	12.7916	135473	5511.41
12.8171	238189	5610.47	12.8171	173476	5632.4	12.8171	5280.36	12.8171	132186	5538.91
12.8426	233445	5365.42	12.8426	174834	5791.95	12.8426	5456.41	12.8426	134407	5478.39
12.8681	234096	5190.4	12.8681	173342	6072.47	12.8681	4961.32	12.8681	133874	5109.84
12.8935	225426	5335.42	12.8935	166107	5967.96	12.8935	5615.91	12.8935	132542	5472.89
12.919	233730	5385.41	12.919	173053	5698.43	12.919	5736.94	12.919	130743	5472.9
12.9445	227278	5120.37	12.9445	162035	6121.99	12.9445	5626.9	12.9445	129700	5461.9
12.97	215765	5190.39	12.97	170314	5687.41	12.97	5588.41	12.97	122953	5692.92
12.9955	222354	5220.38	12.9955	163103	5577.4	12.9955	5417.87	12.9955	133385	5439.89
13.0209	223961	5490.43	13.0209	163170	5659.92	13.0209	5258.37	13.0209	134895	5670.92
13.0464	226952	5100.37	13.0464	164505	5731.45	13.0464	5599.41	13.0464	126703	5577.42
13.0719	212187	5120.37	13.0719	162258	5555.41	13.0719	5351.86	13.0719	123086	5522.39
13.0974	211395	5340.41	13.0974	163014	5929.46	13.0974	5527.9	13.0974	125106	5285.89
13.1229	213509	5185.38	13.1229	157119	5797.45	13.1229	5516.92	13.1229	121910	5313.39
13.1483	218388	5400.42	13.1483	161346	6006.46	13.1483	5500.4	13.1483	122975	5115.35
13.1738	211862	5360.41	13.1738	162147	5522.41	13.1738	5412.39	13.1738	122265	5703.93
13.1993	214525	5480.43	13.1993	158787	5835.94	13.1993	5489.4	13.1993	118982	5511.41
13.2248	201500	5280.41	13.2248	154962	5813.93	13.2248	5175.85	13.2248	119248	5445.39
13.2503	203897	5455.43	13.2503	150315	5797.45	13.2503	5940.47	13.2503	120380	5269.37
13.2757	210582	5270.42	13.2757	155496	5582.91	13.2757	5203.35	13.2757	118050	5714.93
13.3012	202496	5745.47	13.3012	158654	5742.43	13.3012	5665.44	13.3012	120091	5615.91
13.3267	199084	5450.43	13.3267	147114	5692.93	13.3267	5511.4	13.3267	118427	5379.39
13.3522	192100	5385.42	13.3522	149515	5824.95	13.3522	5076.84	13.3522	116564	5461.9
13.3777	201480	5330.41	13.3777	144559	5643.41	13.3777	5324.37	13.3777	119537	5120.84
13.4031	188245	5530.43	13.4031	145781	5918.46	13.4031	5406.91	13.4031	119293	5483.89
13.4286	194130	5725.47	13.4286	151071	5769.93	13.4286	5621.41	13.4286	115699	5621.41
13.4541	193805	5350.4	13.4541	148937	5923.97	13.4541	5428.9	13.4541	112706	5725.93
13.4796	188002	5450.43	13.4796	146981	5720.42	13.4796	5313.36	13.4796	116054	5461.91
13.5051	186561	5170.37	13.5051	148715	5615.92	13.5051	5472.9	13.5051	113947	5538.9
13.5305	185506	5185.39	13.5305	145136	5615.92	13.5305	5758.93	13.5305	118383	5329.87
13.556	196830	5540.45	13.556	142603	5973.46	13.556	5555.4	13.556	117252	5588.42
13.5815	198779	5470.43	13.5815	145825	5340.87	13.5815	5527.91	13.5815	114657	5802.93
13.607	187616	5430.42	13.607	147892	5786.45	13.607	5522.41	13.607	122598	5593.91
13.6325	187535	5240.4	13.6325	146425	5483.89	13.6325	5516.9	13.6325	119692	5681.94
13.6579	189361	5190.4	13.6579	152827	5709.42	13.6579	5225.36	13.658	116609	5681.93
13.6834	196119	5545.43	13.6834	149582	5846.94	13.6834	5599.43	13.6834	115234	5654.41
13.7089	188286	5600.43	13.7089	155251	5527.91	13.7089	5549.92	13.7089	117207	5621.41
13.7344	177456	5305.4	13.7344	152738	5885.44	13.7344	5736.94	13.7344	118050	6000.97
13.7599	176625	5370.42	13.7599	159032	5912.96	13.7599	5857.97	13.7599	116542	5500.37
13.7853	180821	5310.39	13.7853	168467	5797.43	13.7853	5643.41	13.7854	119581	5934.96
13.8108	179422	5465.42	13.8108	173387	5852.44	13.8108	6127.48	13.8108	118183	6011.96
13.8363	182281	5440.43	13.8363	187399	6105.48	13.8363	6121.99	13.8363	113947	6342.02
13.8618	169977	5520.45	13.8618	206623	5819.44	13.8618	6584.06	13.8618	115877	5956.97
13.8873	176321	5530.43	13.8873	232065	5984.47	13.8873	6468.54	13.8873	108383	6066.98
13.9127	185567	5635.45	13.9127	287480	5390.37	13.9127	6622.59	13.9128	113947	6446.52
13.9382	179584	5315.41	13.9382	330947	5681.92	13.9382	6765.6	13.9382	108294	6413.54
13.9637	172875	5730.47	13.9637	372152	5681.92	13.9637	6292.49	13.9637	112639	6347.52
13.9892	171112	5820.48	13.9892	466153	5621.42	13.9892	6886.62	13.9892	103352	6584.07
14.0147	163050	5115.38	14.0147	550889	5879.95	14.0147	6815.12	14.0147	105368	6303.51
14.0401	162544	5360.4	14.0401	664667	5577.39	14.0402	6969.13	14.0402	104947	5951.47
14.0656	164123	5465.42	14.0656	795516	5549.91	14.0656	6936.12	14.0656	102975	6286.99
14.0911	156632	5850.51	14.0911	916333	5412.39	14.0911	7348.73	14.0911	100117	6529.05
14.1166	161997	6020.53	14.1166	1.02091e+06	5582.91	14.1166	7376.22	14.1166	99917.8	6254.04
14.1421	161572	5885.5	14.1421	1.08412e+06	6193.51	14.1421	7942.84	14.1421	99939.9	6496.05
14.1675	161855	6300.59	14.1675	1.16533e+06	5984.46	14.1676	8855.99	14.1676	101601	6325.55
14.193	167242	6910.69	14.193	1.23916e+06	6066.99	14.193	10022.3	14.193	98898.8	7013.13
14.2185	151735	7700.82	14.2185	1.25918e+06	6270.52	14.2185	12090.9	14.2185	101579	7623.76
14.244	161309	8596.04	14.244	1.31472e+06	6149.49	14.244	14852.8	14.244	100184	8377.39
14.2695	152666	10891.7	14.2695	1.34029e+06	6881.13	14.2695	19552	14.2695	100494	9912.28
14.2949	160640	13432.5	14.2949	1.3619e+06	6974.64	14.295	24900.9	14.295	101978	12404.5
14.3204	160843	17889.5	14.3204	1.28757e+06	6892.1	14.3204	34434.3	14.3204	100848	14814.3
14.3459	152463	20460.9	14.3459	1.24407e+06	8003.32	14.3459	43727.4	14.3459	98477.9	17191.3
14.3714	151492	27600.6	14.3714	1.23098e+06	8157.35	14.3714	56493.1	14.3714	106011	21907.2
14.3969	160377	33500.7	14.3969	1.27029e+06	8861.53	14.3969	70551.3	14.3969	102067	24895.5
14.4223	148923	39251.8	14.4223	1.22158e+06	9340.13	14.4224	83094.6	14.4224	105501	30669.1
14.4478	155539	45644.4	14.4478	1.22469e+06	10181.8	14.4478	99496.5	14.4478	106321	35028.6
14.4733	152990	51698	14.4733	1.28723e+06	11243.6	14.4733	110825	14.4733	110888	38915.7
14.4988	154507	56415.1	14.4988	1.24821e+06	11320.6	14.4988	123912	14.4988	107474	44245.9
14.5243	156207	62205.2	14.5243	1.35201e+06	12404.5	14.5243	128647	14.5243	110799	47642.8
14.5498	144352	63908.9	14.5497	1.33136e+06	12663.1	14.5498	134536	14.5498	112218	50622.4
14.5752	146739	65526.4	14.5752	1.41058e+06	12943.7	14.5752	137175	14.5752	111686	54841.5
14.6007	155641	67290	14.6007	1.38346e+06	13411.3	14.6007	133680	14.6007	115611	55183.3
14.6262	152727	67065.3	14.6262	1.40524e+06	13229.8	14.6262	130491	14.6262	115544	55650.8
14.6517	144029	64750.1	14.6517	1.42648e+06	13868	14.6517	122909	14.6517	119159	55722.5
14.6772	152241	59234.8	14.6772	1.41802e+06	12608	14.6772	113635	14.6772	122332	54571.4
14.7026	156632	56917.3	14.7026	1.40608e+06	13070.2	14.7026	103039	14.7026	129478	53640.6
14.7281	151755	51328.5	14.7281	1.39093e+06	11777.3	14.7281	94344.4	14.7281	133097	50897.9
14.7536	139702	46752.2	14.7536	1.32346e+06	11903.8	14.7536	82248.7	14.7536	148315	47516.6
14.7791	149914	43337	14.7791	1.27594e+06	11403.2	14.7791	73137.6	14.7791	155407	42692.7
14.8046	141461	37995.8	14.8046	1.28051e+06	10346.9	14.8046	64520.6	14.8046	165952	40496.3
14.83	155297	33706.4	14.83	1.22519e+06	10682.5	14.83	52957.9	14.83	180937	36372.4
14.8555	161572	28886.9	14.8555	1.12699e+06	10484.4	14.8555	45143.4	14.8555	219975	33515.3
14.881	165906	25654.4	14.881	1.0791e+06	9769.23	14.881	39064.7	14.881	259007	29612.5
14.9065	173361	22662.5	14.9065	1.02438e+06	8734.99	14.9065	33344.9	14.9065	299558	26299.2
14.932	196221	19360.5	14.932	1.02436e+06	8289.37	14.932	28247.5	14.932	369624	23789.5
14.9574	237110	17199.3	14.9574	1.06558e+06	8107.87	14.9574	23668.6	14.9574	462860	21483.6
14.9829	266549	14378	14.9829	1.11682e+06	7909.82	14.9829	20834.2	14.9829	557083	18611.1
15.0084	338361	12987.4	15.0084	1.20385e+06	7937.31	15.0084	18407.5	15.0084	740324	16723.7
15.0339	415269	11782	15.0339	1.2958e+06	7832.78	15.0339	16057.9	15.0339	869816	15711.2
15.0594	529089	10801.7	15.0594	1.37682e+06	7398.2	15.0594	14665.8	15.0594	1.08576e+06	13235.3
15.0848	612598	9466.27	15.0848	1.4925e+06	7343.2	15.0848	13070.2	15.0848	1.27715e+06	12965.7
15.1103	700552	8516.03	15.1103	1.70375e+06	7200.18	15.1103	12646.7	15.1103	1.48249e+06	11243.7
15.1358	844256	8516.05	15.1358	1.83826e+06	6991.13	15.1358	11678.3	15.1358	1.54935e+06	10919
15.1613	921476	8030.94	15.1613	1.99292e+06	6875.6	15.1613	11023.6	15.1613	1.72684e+06	10401.9
15.1868	970412	7765.84	15.1868	2.20545e+06	6754.59	15.1868	10247.8	15.1868	1.78207e+06	9499.68
15.2122	1.08462e+06	6770.66	15.2122	2.25085e+06	6672.05	15.2122	9928.8	15.2122	1.89303e+06	9114.62
15.2377	1.10475e+06	7325.78	15.2377	2.2475e+06	6980.13	15.2377	9703.22	15.2377	1.86808e+06	9158.58
15.2632	1.10868e+06	6920.7	15.2632	2.27443e+06	7029.63	15.2632	9543.68	15.2632	1.727e+06	8955.03
15.2887	1.16102e+06	6845.67	15.2887	2.19123e+06	6358.52	15.2887	9043.08	15.2887	1.7098e+06	8360.93
15.3142	1.09206e+06	6855.67	15.3142	2.12534e+06	7161.66	15.3142	9175.09	15.3142	1.59606e+06	8140.87
15.3396	1.03004e+06	6575.63	15.3396	2.03867e+06	6765.62	15.3396	8602.97	15.3396	1.48895e+06	7959.34
15.3651	963487	6365.6	15.3651	1.94509e+06	6688.56	15.3651	8635.97	15.3651	1.36123e+06	8030.86
15.3906	863088	6325.56	15.3906	1.83495e+06	7057.14	15.3906	8327.91	15.3906	1.14428e+06	7942.8
15.4161	791167	6070.54	15.4161	1.65852e+06	6402.51	15.4161	8646.98	15.4161	1.05757e+06	8080.36
15.4416	666521	6515.62	15.4416	1.64653e+06	6881.12	15.4416	7849.32	15.4416	945969	8091.36
15.467	606671	6395.6	15.467	1.58288e+06	6540.04	15.467	7887.78	15.467	782464	8575.47
15.4925	528215	5835.5	15.4925	1.58077e+06	6523.56	15.4925	8668.97	15.4925	701535	8377.39
15.518	482125	6340.58	15.518	1.63453e+06	6743.58	15.518	8839.49	15.518	596799	8613.93
15.5435	427701	6145.53	15.5435	1.65748e+06	6908.62	15.5435	9010.08	15.5435	543350	8509.45
15.569	363050	6230.55	15.569	1.79476e+06	6996.63	15.569	9488.67	15.569	489436	8845
15.5944	331509	5975.51	15.5944	1.97164e+06	7326.7	15.5944	9956.24	15.5944	460430	9450.17
15.6199	313083	6055.53	15.6199	2.06482e+06	6826.09	15.6199	11155.6	15.6199	426631	9521.67
15.6454	299695	6275.56	15.6454	2.27126e+06	7783.27	15.6454	11854.3	15.6454	414084	10132.3
15.6709	274593	6615.64	15.6709	2.4348e+06	8036.32	15.6709	13736	15.6709	390334	10715.5
15.6964	256980	7015.69	15.6964	2.39524e+06	8756.98	15.6964	14847.3	15.6964	381522	12046.9
15.7218	267222	7490.8	15.7218	2.57404e+06	9648.2	15.7218	18352.3	15.7218	357464	13202.2
15.7473	247113	7255.76	15.7473	2.59317e+06	10979.5	15.7473	21279.8	15.7473	364614	15172
15.7728	239309	7310.75	15.7728	2.51366e+06	12547.5	15.7728	24636.7	15.7728	332861	16668.6
15.7983	231816	8130.91	15.7983	2.48092e+06	14005.5	15.7983	28318.7	15.7983	334166	18495.5
15.8238	221927	8716.07	15.8238	2.3874e+06	16674.1	15.8238	33333.5	15.8238	309579	20212.4
15.8492	213529	9041.17	15.8492	2.24349e+06	18902.6	15.8492	38563.2	15.8492	308073	21764.2
15.8747	197683	9746.33	15.8747	2.15292e+06	21692.4	15.8747	42621.1	15.8747	286560	25401.9
15.9002	204588	10471.5	15.9002	1.91703e+06	24559.7	15.9002	47185.5	15.9002	270501	25941.4
15.9257	195470	11006.7	15.9257	1.84417e+06	30211.9	15.9257	51155.6	15.9257	258984	27691.4
15.9512	193846	11326.8	15.9512	1.59122e+06	44635.4	15.9512	53194.4	15.9512	233987	28093.2
15.9766	179321	12167.1	15.9766	1.47102e+06	72291.2	15.9766	56785.9	15.9766	227706	29496.8
16.0021	168093	12377.1	16.0021	1.34707e+06	125965	16.0021	57132.6	16.0021	211578	28902.5
16.0276	165116	12377.2	16.0276	1.23102e+06	219288	16.0276	58294.4	16.0276	204615	27609
16.0531	159507	12807.3	16.0531	1.20373e+06	336478	16.0531	55325.8	16.0531	183321	27625.6
16.0786	155033	12522.2	16.0786	1.15369e+06	507380	16.0786	55232.6	16.0786	187354	26656.8
16.104	153860	11912	16.104	1.14881e+06	653735	16.104	53150.6	16.104	168400	25798.2
16.1295	148579	11907	16.1295	1.16307e+06	900534	16.1295	49229	16.1295	169246	24658.8
16.155	144150	11246.8	16.155	1.17265e+06	1.06829e+06	16.155	46426.4	16.155	169446	22716.2
16.1805	139379	11126.8	16.1805	1.1452e+06	1.23263e+06	16.1805	41949.4	16.1805	161857	21907.2
16.206	133801	10886.7	16.206	1.19106e+06	1.37039e+06	16.206	39934.6	16.206	160678	20465.5
16.2314	135721	10061.4	16.2314	1.22966e+06	1.53204e+06	16.2314	37076.9	16.2314	165106	18781.7
16.2569	136327	9971.44	16.2569	1.25763e+06	1.6279e+06	16.2569	33251	16.2569	162414	18187.3
16.2824	135458	8951.2	16.2824	1.23239e+06	1.752e+06	16.2824	31109.8	16.2824	169602	17130.8
16.3079	124934	9091.19	16.3079	1.25535e+06	1.82647e+06	16.3079	28605.3	16.3079	179979	15755.2
16.3334	120876	8285.98	16.3334	1.29126e+06	1.86763e+06	16.3334	26089.9	16.3334	190162	14506.3
16.3588	119423	8476.06	16.3588	1.29482e+06	1.89883e+06	16.3588	22969.5	16.3588	209703	14484.2
16.3843	123561	7645.85	16.3843	1.4024e+06	1.91114e+06	16.3843	20471.1	16.3843	223683	13367.4
16.4098	116819	7840.91	16.4098	1.28369e+06	1.88514e+06	16.4098	19700.6	16.4098	234345	12228.5
16.4353	118777	7055.72	16.4353	1.42364e+06	1.86994e+06	16.4353	17912.3	16.4353	276375	11716.9
16.4608	121260	7005.71	16.4608	1.3484e+06	1.82794e+06	16.4608	16811.8	16.4608	290622	11128.1
16.4862	118171	7320.77	16.4862	1.43273e+06	1.75561e+06	16.4862	15177.5	16.4862	328359	11370.2
16.5117	122874	6715.66	16.5117	1.4798e+06	1.6624e+06	16.5117	14935.4	16.5117	356517	11084.2
16.5372	120593	6840.67	16.5372	1.54586e+06	1.56111e+06	16.5372	13328.8	16.5372	407566	10561.5
16.5627	121845	6585.64	16.5627	1.56048e+06	1.48836e+06	16.5627	12817.2	16.5627	437601	10159.9
16.5882	128427	6510.59	16.5882	1.67496e+06	1.35645e+06	16.5882	12211.9	16.5882	499884	11150.1
16.6136	135013	6290.58	16.6136	1.71682e+06	1.26263e+06	16.6136	11601.2	16.6136	559803	14929.9
16.6391	137479	6315.56	16.6391	1.89795e+06	1.17358e+06	16.6391	11100.6	16.6391	615469	25594.4
16.6646	151108	6285.58	16.6646	1.84562e+06	1.08594e+06	16.6646	10203.9	16.6646	674826	44580.5
16.6901	163475	6445.59	16.6901	1.88608e+06	985756	16.6901	9813.29	16.6901	758158	72478.8
16.7156	189503	6125.55	16.7156	2.01356e+06	880899	16.7156	9076.08	16.7156	846671	110374
16.741	208021	5710.46	16.741	1.96404e+06	806755	16.741	8696.48	16.741	951791	156034
16.7665	243404	5880.5	16.7665	1.87566e+06	716230	16.7665	8652.46	16.7665	1.02516e+06	212622
16.792	279515	6035.51	16.792	1.93513e+06	641594	16.792	8151.86	16.792	1.21333e+06	273959
16.8175	351603	5645.46	16.8175	2.01178e+06	570383	16.8175	8173.88	16.8175	1.35213e+06	334743
16.843	442873	5475.41	16.843	1.99423e+06	509569	16.843	7491.74	16.843	1.53876e+06	408156
16.8684	618779	5975.5	16.8684	2.13295e+06	444110	16.8684	7717.28	16.8684	1.86189e+06	478421
16.8939	872033	5560.44	16.8939	2.3999e+06	399224	16.8939	7387.22	16.8939	2.33322e+06	529429
16.9194	1.21578e+06	5700.47	16.9194	2.61692e+06	348628	16.9194	7040.64	16.9194	2.71305e+06	599168
16.9449	1.69576e+06	5870.48	16.9449	3.0601e+06	312165	16.9449	7255.17	16.9449	3.33426e+06	657940
16.9704	2.32211e+06	5845.49	16.9704	3.77913e+06	274835	16.9704	7101.16	16.9704	4.51447e+06	724013
16.9958	3.15793e+06	5825.5	16.9958	4.9625e+06	240629	16.9958	6815.09	16.9958	5.52164e+06	772454
17.0213	4.22819e+06	5920.5	17.0213	5.75171e+06	207888	17.0213	7128.66	17.0213	6.42432e+06	841947
17.0468	5.23704e+06	5330.4	17.0468	7.13178e+06	188982	17.0468	6897.63	17.0468	8.22155e+06	873151
17.0723	6.50492e+06	6125.54	17.0723	8.39391e+06	163950	17.0723	6809.59	17.0723	9.99371e+06	927661
17.0978	7.87249e+06	5800.47	17.0978	9.65999e+06	144021	17.0978	6886.62	17.0978	1.10353e+07	960680
17.1232	9.15316e+06	5435.41	17.1232	1.14459e+07	125964	17.1232	6242.99	17.1233	1.25308e+07	981384
17.1487	1.08335e+07	5580.45	17.1487	1.2602e+07	114706	17.1487	6628.08	17.1487	1.42597e+07	1.03994e+06
17.1742	1.17053e+07	5530.44	17.1742	1.37356e+07	102493	17.1742	6446.55	17.1742	1.42954e+07	1.05887e+06
17.1997	1.20904e+07	5665.45	17.1997	1.37932e+07	91788.6	17.1997	6309.03	17.1997	1.56482e+07	1.05313e+06
17.2252	1.32575e+07	5495.42	17.2252	1.4975e+07	84495.3	17.2252	6413.54	17.2252	1.6028e+07	1.06936e+06
17.2506	1.36372e+07	5485.45	17.2506	1.52031e+07	78074.7	17.2506	6413.55	17.2507	1.62483e+07	1.07326e+06
17.2761	1.3718e+07	5625.46	17.2761	1.48206e+07	71896.8	17.2761	6688.59	17.2761	1.5909e+07	1.10053e+06
17.3016	1.35548e+07	5515.46	17.3016	1.45796e+07	66871.3	17.3016	6369.53	17.3016	1.59434e+07	1.09881e+06
17.3271	1.37606e+07	5215.38	17.3271	1.43512e+07	64480.6	17.3271	6298.02	17.3271	1.48331e+07	1.09023e+06
17.3526	1.28713e+07	5505.43	17.3526	1.35692e+07	60663.5	17.3526	6248.54	17.3526	1.42206e+07	1.098e+06
17.378	1.27798e+07	5210.37	17.378	1.30904e+07	55937.4	17.3781	6017.49	17.3781	1.29285e+07	1.09592e+06
17.4035	1.21873e+07	5610.46	17.4035	1.2264e+07	48860.3	17.4035	6209.99	17.4035	1.24679e+07	1.08876e+06
17.429	1.10233e+07	5260.4	17.429	1.09117e+07	48220.8	17.429	6804.12	17.429	1.13792e+07	1.11965e+06
17.4545	1.03525e+07	5745.47	17.4545	1.02862e+07	46734.4	17.4545	6908.64	17.4545	1.06909e+07	1.12702e+06
17.48	9.6613e+06	5745.48	17.48	9.82813e+06	46937.7	17.48	7563.28	17.48	9.6407e+06	1.14112e+06
17.5054	9.14439e+06	6780.66	17.5054	8.89714e+06	47995.3	17.5055	8443.46	17.5055	8.94011e+06	1.15133e+06
17.5309	7.97501e+06	6795.65	17.5309	8.08531e+06	51282.7	17.5309	8580.97	17.5309	8.57816e+06	1.16861e+06
17.5564	8.0651e+06	7600.85	17.5564	7.54994e+06	55347.5	17.5564	9510.67	17.5564	8.21149e+06	1.24308e+06
17.5819	7.09282e+06	8030.91	17.5819	7.36712e+06	57996.9	17.5819	9972.83	17.5819	7.66803e+06	1.30307e+06
17.6074	7.26508e+06	8996.17	17.6074	6.72256e+06	62232.7	17.6074	10341.4	17.6074	7.74363e+06	1.35551e+06
17.6328	6.57671e+06	9516.32	17.6328	6.71919e+06	68574.3	17.6329	10545	17.6329	7.57487e+06	1.41128e+06
17.6583	6.17985e+06	10001.5	17.6583	6.16437e+06	69142	17.6583	10941.1	17.6583	7.44978e+06	1.49444e+06
17.6838	6.12859e+06	9936.45	17.6838	5.81878e+06	68094.5	17.6838	11337.2	17.6838	7.69403e+06	1.59109e+06
17.7093	5.82167e+06	9691.37	17.7093	5.73371e+06	66783.6	17.7093	10154.4	17.7093	8.11698e+06	1.63597e+06
17.7348	5.64724e+06	9321.26	17.7348	5.85222e+06	67831.2	17.7348	10297.4	17.7348	8.20972e+06	1.71479e+06
17.7602	5.88751e+06	9621.34	17.7602	5.73855e+06	65868.8	17.7603	9642.71	17.7603	8.13783e+06	1.70482e+06
17.7857	5.57087e+06	9261.27	17.7857	5.78735e+06	61467	17.7857	9417.21	17.7857	8.38324e+06	1.74425e+06
17.8112	5.51181e+06	9311.25	17.8112	5.66075e+06	57067	17.8112	9615.22	17.8112	8.50547e+06	1.73912e+06
17.8367	5.43577e+06	8656.07	17.8367	5.69073e+06	51833.5	17.8367	9488.72	17.8367	8.58257e+06	1.65843e+06
17.8622	5.50593e+06	8391	17.8622	5.51697e+06	48419.6	17.8622	8619.49	17.8622	8.50784e+06	1.60456e+06
17.8876	5.60708e+06	7555.82	17.8876	5.63906e+06	44587.1	17.8877	8267.42	17.8877	8.68651e+06	1.49898e+06
17.9131	5.64337e+06	7645.86	17.9131	5.44614e+06	41409.6	17.9131	8586.47	17.9131	8.76577e+06	1.3554e+06
17.9386	5.47884e+06	7615.83	17.9386	5.22942e+06	38265.8	17.9386	7882.34	17.9386	8.65121e+06	1.2443e+06
17.9641	5.41352e+06	7530.82	17.9641	5.16618e+06	37093.4	17.9641	8305.88	17.9641	8.50941e+06	1.16702e+06
17.9896	5.49614e+06	7245.79	17.9896	5.02902e+06	34864	17.9896	7937.32	17.9896	8.15186e+06	1.06348e+06
18.0151	5.20178e+06	6535.63	18.0151	4.90041e+06	34153.6	18.0151	7431.22	18.0151	8.23182e+06	938854
18.0405	5.17524e+06	6775.68	18.0405	4.65862e+06	35029.1	18.0405	7739.27	18.0405	8.23479e+06	848436
18.066	5.03954e+06	6735.66	18.066	4.51868e+06	32375.6	18.066	7563.28	18.066	8.06394e+06	783482
18.0915	4.88691e+06	6875.69	18.0915	4.41771e+06	31533.4	18.0915	7733.79	18.0915	7.95356e+06	717222
18.117	4.69322e+06	6615.63	18.117	4.41414e+06	30030.7	18.117	7260.69	18.117	7.95971e+06	663526
18.1425	4.55919e+06	6520.61	18.1425	4.03739e+06	29348.3	18.1425	6930.64	18.1425	7.92037e+06	609449
18.1679	4.51403e+06	6265.58	18.1679	4.00312e+06	27977.7	18.1679	6936.14	18.1679	8.06748e+06	574279
18.1934	4.31892e+06	6735.65	18.1934	3.92332e+06	25869.6	18.1934	7002.17	18.1934	7.98517e+06	536938
18.2189	4.14947e+06	6600.63	18.2189	3.74467e+06	24796.3	18.2189	6930.63	18.2189	7.78681e+06	502666
18.2444	4.13007e+06	6445.61	18.2444	3.65452e+06	22771.2	18.2444	6584.06	18.2444	7.56331e+06	464652
18.2699	3.9411e+06	6180.58	18.2699	3.46578e+06	21758.6	18.2699	6738.1	18.2699	7.42478e+06	445151
18.2953	3.78031e+06	6210.54	18.2953	3.3239e+06	20883.6	18.2953	6595.08	18.2953	7.34485e+06	429212
18.3208	3.64749e+06	6440.6	18.3208	3.21301e+06	19865.6	18.3208	6402.55	18.3208	7.23669e+06	404242
18.3463	3.6243e+06	6125.55	18.3463	3.01478e+06	20515	18.3463	6914.12	18.3463	7.00763e+06	383077
18.3718	3.34933e+06	6330.57	18.3718	2.89283e+06	19320.9	18.3718	7035.14	18.3718	6.7333e+06	371879
18.3973	3.36937e+06	6085.52	18.3973	2.68777e+06	20151.7	18.3973	6710.59	18.3973	6.67376e+06	350644
18.4227	3.24463e+06	6335.57	18.4227	2.54666e+06	19287.8	18.4227	6677.57	18.4227	6.48792e+06	329803
18.4482	3.03717e+06	6220.56	18.4482	2.44084e+06	19474.8	18.4482	6622.57	18.4482	6.23451e+06	315425
18.4737	2.95055e+06	5560.46	18.4737	2.3113e+06	19243.8	18.4737	6595.08	18.4737	6.24436e+06	305619
18.4992	2.77367e+06	6145.54	18.4992	2.20074e+06	18247.8	18.4992	6408.03	18.4992	6.02986e+06	284912
18.5247	2.80618e+06	5915.49	18.5247	2.07336e+06	18644	18.5247	6540.06	18.5247	5.6759e+06	268196
18.5501	2.6178e+06	5885.5	18.5501	2.04253e+06	18489.9	18.5501	6485.03	18.5501	5.28774e+06	250232
18.5756	2.5172e+06	5790.5	18.5756	1.88061e+06	17180.4	18.5756	6551.06	18.5756	5.30238e+06	239499
18.6011	2.50107e+06	5880.5	18.6011	1.76646e+06	17290.4	18.6011	6688.63	18.6011	5.0244e+06	224270
18.6266	2.38804e+06	5875.5	18.6266	1.70354e+06	16778.7	18.6266	6380.55	18.6266	4.82189e+06	206003
18.6521	2.3082e+06	5880.5	18.6521	1.59946e+06	15942.3	18.6521	5709.43	18.6521	4.38718e+06	193417
18.6775	2.23393e+06	5940.5	18.6775	1.4929e+06	15050.9	18.6775	6468.55	18.6775	4.33803e+06	183679
18.703	2.10118e+06	6005.53	18.703	1.39492e+06	14660.2	18.703	6490.56	18.703	4.14457e+06	173178
18.7285	2.11215e+06	5895.49	18.7285	1.28618e+06	14687.8	18.7285	6000.96	18.7285	3.95064e+06	158753
18.754	1.96583e+06	5745.47	18.754	1.22703e+06	14060.6	18.754	6033.97	18.754	3.73961e+06	154747
18.7795	1.90239e+06	5975.51	18.7795	1.16738e+06	13824	18.7795	5940.48	18.7795	3.69385e+06	150065
18.8049	1.7941e+06	5755.49	18.8049	1.04431e+06	14247.7	18.8049	6479.55	18.8049	3.5328e+06	143321
18.8304	1.69752e+06	5890.5	18.8304	952355	14335.6	18.8304	6309.03	18.8304	3.39382e+06	137259
18.8559	1.67502e+06	5605.45	18.8559	846531	13642.4	18.8559	5984.48	18.8559	3.2572e+06	133164
18.8814	1.52982e+06	5795.5	18.8814	781374	14165.1	18.8814	6154.99	18.8814	3.06475e+06	129293
18.9069	1.4855e+06	5855.5	18.9069	721425	14088.1	18.9069	6121.99	18.9069	2.94003e+06	121698
18.9323	1.31567e+06	5840.49	18.9323	637588	13746.9	18.9323	6204.51	18.9323	2.71479e+06	113812
18.9578	1.26603e+06	5820.49	18.9578	570485	13763.5	18.9578	5956.97	18.9578	2.56882e+06	109982
18.9833	1.22968e+06	5400.41	18.9833	533624	13620.5	18.9833	6077.97	18.9833	2.41561e+06	104136
19.0088	1.14828e+06	6010.52	19.0088	478358	13394.8	19.0088	5819.44	19.0088	2.17887e+06	94506.7
19.0343	1.07692e+06	5695.47	19.0343	436128	13284.8	19.0343	5945.94	19.0343	1.98437e+06	91387.6
19.0597	998621	5615.46	19.0597	390312	12982.2	19.0597	5610.42	19.0597	1.84079e+06	89480.7
19.0852	964670	5705.48	19.0852	357352	12597	19.0852	6006.46	19.0852	1.70441e+06	83460.9
19.1107	914726	5650.45	19.1107	310905	12195.4	19.1107	6072.47	19.1107	1.48523e+06	78411.8
19.1362	874019	5815.49	19.1362	276801	12652.1	19.1362	5736.92	19.1362	1.29726e+06	72525.5
19.1617	826047	5700.46	19.1617	252244	13224.3	19.1617	5995.47	19.1617	1.1844e+06	71230.9
19.1871	783017	5670.47	19.1871	225449	12784.2	19.1871	5841.45	19.1871	995857	68046
19.2126	720979	5705.48	19.2126	208922	12498	19.2126	6094.48	19.2126	854110	62492.1
19.2381	680073	5740.5	19.2381	187599	13488.4	19.2381	5692.92	19.2381	746876	56984.9
19.2636	638011	5570.44	19.2636	166998	13301.3	19.2636	5890.96	19.2636	606865	55585.2
19.2891	581506	5490.44	19.2891	156052	13169.2	19.2891	5665.41	19.2891	490050	51107.9
19.3145	517936	5540.44	19.3145	149648	13279.3	19.3145	5874.45	19.3145	420855	49251.3
19.34	446783	5860.49	19.34	145825	13031.7	19.34	5747.94	19.34	355097	47521.7
19.3655	427432	5665.47	19.3655	137183	13824	19.3655	5731.44	19.3655	310478	47967.9
19.391	368684	6120.55	19.391	133163	13708.5	19.391	5703.92	19.391	265862	46696
19.4165	326608	5600.46	19.4165	128967	13064.7	19.4165	5907.46	19.4165	233809	46062.7
19.4419	290450	5840.48	19.4419	120624	14071.6	19.4419	5533.41	19.4419	212963	44950.3
19.4674	259040	5985.51	19.4674	119248	13967	19.4674	5687.42	19.4674	211623	44867.8
19.4929	232570	5570.46	19.4929	121866	13983.6	19.4929	5709.43	19.4929	194265	44631
19.5184	209179	5455.44	19.5184	120779	13857	19.5184	5758.94	19.5184	180068	42516.8
19.5439	184005	5440.42	19.5439	117429	13873.5	19.5439	5857.94	19.5439	175413	41085.2
19.5693	172166	5755.5	19.5693	115167	14742.8	19.5693	5775.42	19.5693	162792	42186.1
19.5948	155337	5435.42	19.5948	118605	13950.5	19.5948	5670.92	19.5948	163437	41718.3
19.6203	152383	5520.42	19.6203	115211	13653.4	19.6203	5846.95	19.6203	156652	39631.3
19.6458	138065	5275.39	19.6458	114413	14550.2	19.6458	5901.95	19.6458	164372	38574.6
19.6713	130306	5505.43	19.6713	113681	14148.6	19.6713	5758.94	19.6713	157542	37902.7
19.6967	128791	5400.42	19.6967	105878	14192.7	19.6967	5654.42	19.6967	150137	37660.5
19.7222	121744	5735.5	19.7222	114990	14159.5	19.7222	5599.4	19.7222	150182	34649.1
19.7477	118959	5820.49	19.7477	109646	14550.2	19.7477	5797.44	19.7477	149026	34583
19.7732	116678	5550.44	19.7732	115322	14203.6	19.7732	5379.36	19.7732	143270	34638.2
19.7987	114136	5690.48	19.7987	109868	15403.1	19.7987	5940.45	19.7987	143848	33443.6
19.8241	116900	5640.45	19.8241	115367	15056.4	19.8241	5434.36	19.8241	141870	32915.4
19.8496	120654	5460.42	19.8496	112240	15540.6	19.8496	5566.39	19.8496	138360	34280.4
19.8751	117586	5235.39	19.8751	115455	15375.6	19.8751	5566.42	19.8751	139560	35722.5
19.9006	117142	5520.44	19.9006	108782	15480.1	19.9006	5687.43	19.9006	135140	35271.1
19.9261	116073	5170.4	19.9261	107031	15249	19.9261	5720.42	19.9261	134163	35166.9
19.9515	117727	5340.42	19.9515	104903	15766.3	19.9515	5175.86	19.9515	129300	34676.8
19.977	115508	5430.42	19.977	114036	15744.1	19.977	5456.37	19.977	131787	35860.3
20.0025	111534	5635.45	20.0025	112661	15232.5	20.0025	5637.92	20.0025	131565	35502.6
20.028	116315	5505.43	20.028	106587	15287.6	20.028	5984.45	20.028	128346	34120.9
20.0535	126327	5400.41	20.0535	106299	15436.1	20.0535	5533.39	20.0535	126925	34131.9
20.0789	122935	5555.44	20.0789	109225	15804.8	20.0789	5846.95	20.0789	136072	34043.7
20.1044	128468	5000.35	20.1044	110112	16013.8	20.1044	5632.41	20.1044	127946	32964.8
20.1299	130649	5290.4	20.1299	107164	15711.1	20.1299	5494.92	20.1299	127369	31907.8
20.1554	132568	5200.39	20.1554	107851	15507.6	20.1554	5670.92	20.1554	129411	30961
20.1809	135842	5670.47	20.1809	110444	15843.3	20.1809	5544.39	20.1809	124751	29926.3
20.2063	143422	5110.37	20.2063	105080	14852.9	20.2063	5637.93	20.2063	131942	29530.1
20.2318	148215	5245.39	20.2318	106964	15326	20.2318	5395.87	20.2318	130677	27834.6
20.2573	155317	5505.43	20.2573	106898	15216	20.2573	5500.4	20.2573	130832	28076.7
20.2828	163820	5270.4	20.2828	106654	14759.4	20.2828	5467.39	20.2828	133696	27967
20.3083	177233	5350.4	20.3083	100006	14115.6	20.3083	5555.43	20.3083	135828	25000.2
20.3337	194232	5525.43	20.3337	103042	14214.6	20.3337	5478.39	20.3337	129345	25699.2
20.3592	216151	5670.46	20.3592	102421	13681	20.3592	5439.9	20.3592	132297	23189.5
20.3847	232407	5985.51	20.3847	94602	13328.8	20.3847	5318.86	20.3847	130388	22864.8
20.4102	261876	6320.56	20.4102	96130.1	12041.4	20.4102	5395.89	20.4102	138582	21593.5
20.4357	295685	6905.69	20.4357	92122	12151.4	20.4357	5357.39	20.4357	131387	20338.8
20.4611	317958	7895.89	20.4611	90240.1	11524.2	20.4611	5401.39	20.4612	136517	20179.3
20.4866	358075	8090.9	20.4866	88115	11645.3	20.4866	5511.4	20.4866	133608	19315.4
20.5121	406356	8686.08	20.5121	93007.7	11287.6	20.5121	5082.33	20.5121	139582	18049.7
20.5376	418097	9611.33	20.5376	86499.2	11441.7	20.5376	5588.41	20.5376	139115	17741.5
20.5631	452722	11111.8	20.5631	85768.9	11183.2	20.5631	5395.87	20.5631	135451	17290.4
20.5885	525821	12132	20.5885	84418.9	10891.5	20.5885	5401.36	20.5886	135051	16360.5
20.614	542961	13372.5	20.614	81807.9	10787	20.614	5478.41	20.614	135118	16487.1
20.6395	579395	14953.1	20.6395	77803.8	10847.5	20.6395	5703.94	20.6395	134607	16090.9
20.665	659435	16053.7	20.665	81874.3	10104.8	20.665	6116.48	20.665	134274	16140.5
20.6905	652752	18619.8	20.6905	76454.6	10743	20.6905	6061.45	20.6905	136295	15804.7
20.7159	716355	21051.2	20.7159	75791.1	9945.31	20.7159	5742.43	20.716	140071	15936.8
20.7414	747825	23958	20.7414	70838	10605.5	20.7414	5643.42	20.7414	148003	15271.1
20.7669	794585	26955	20.7669	71479.1	10324.9	20.7669	5907.46	20.7669	148448	16190
20.7924	810477	30137.6	20.7924	69577.8	9708.71	20.7924	6094.49	20.7924	153406	15903.9
20.8179	890197	34806.9	20.8179	68914.7	10044.3	20.8179	6066.97	20.8179	166174	15513.2
20.8433	888465	37479.7	20.8433	65997	10027.8	20.8434	6347.53	20.8434	178553	16135
20.8688	911235	41899.4	20.8688	68892.5	10154.3	20.8688	5890.95	20.8688	189917	16261.4
20.8943	980957	45313.7	20.8943	62461.3	10137.8	20.8943	6397.03	20.8943	197855	15039.9
20.9198	1.00011e+06	49418.9	20.9198	61334.5	9824.24	20.9198	6606.07	20.9198	207427	15348.1
20.9453	998729	52052.5	20.9453	62218.2	10341.4	20.9453	6243.02	20.9453	226432	15353.6
20.9707	1.08529e+06	55126.8	20.9707	60914.7	10209.3	20.9708	6364.02	20.9708	257506	16509.1
20.9962	1.1487e+06	60867.1	20.9962	63367.2	9609.73	20.9962	6496.05	20.9962	264607	15254.5
21.0217	1.15103e+06	64417.6	21.0217	62174	9664.73	21.0217	6600.57	21.0217	290465	15216
21.0472	1.17431e+06	66587.2	21.0472	58109.1	9323.62	21.0472	6793.12	21.0472	304253	15067.5
21.0727	1.20168e+06	67152.8	21.0727	57733.6	9439.14	21.0727	6595.06	21.0727	327684	15579.1
21.0981	1.29961e+06	72257.8	21.0981	58064.9	9455.64	21.0982	6468.55	21.0982	355593	15111.5
21.1236	1.26081e+06	72002.5	21.1236	57733.6	9400.62	21.1236	6666.57	21.1236	364186	15023.5
21.1491	1.25686e+06	73345.3	21.1491	58970.6	9323.61	21.1491	6479.56	21.1491	376780	14236.6
21.1746	1.3003e+06	75449.6	21.1746	59036.9	9477.69	21.1746	6650.09	21.1746	393634	14984.9
21.2001	1.34091e+06	71551.8	21.2001	58285.8	9637.22	21.2001	6176.99	21.2001	395104	14610.9
21.2255	1.30121e+06	74121.8	21.2255	61710.1	9741.71	21.2256	6650.08	21.2256	398631	15386.6
21.251	1.31315e+06	71827.2	21.251	59191.5	9246.61	21.251	6749.09	21.251	405258	14990.4
21.2765	1.35168e+06	66606.4	21.2765	57932.4	9450.14	21.2765	6545.56	21.2765	387600	14720.8
21.302	1.33755e+06	65875.3	21.302	59125.2	9477.67	21.302	6474.04	21.302	383239	14429.3
21.3275	1.2807e+06	61888.2	21.3275	59545	9813.29	21.3275	6468.54	21.3275	368112	14055.1
21.353	1.29428e+06	58708.5	21.353	55657.4	9598.69	21.353	6589.57	21.353	356833	14308.2
21.3784	1.2002e+06	54256.1	21.3784	60008.9	9675.74	21.3784	6336.53	21.3784	340990	14203.7
21.4039	1.23856e+06	51958	21.4039	61422.8	8845	21.4039	6105.51	21.4039	313805	13713.9
21.4294	1.13105e+06	47291.7	21.4294	64648.9	9153.08	21.4294	6309.03	21.4294	306006	13570.9
21.4549	1.13186e+06	43897.1	21.4549	65311.9	9334.64	21.4549	6215.52	21.4549	288737	13444.3
21.4804	1.06444e+06	40383.1	21.4804	61179.8	8966.08	21.4804	6375.02	21.4804	273281	12520.1
21.5058	981452	36408.6	21.5058	68163.1	8949.53	21.5058	6182.49	21.5058	253408	12355
21.5313	929945	33450.6	21.5313	65378.2	8454.45	21.5313	5830.44	21.5313	228622	12299.9
21.5568	894603	30528.3	21.5568	72363.5	8894.53	21.5568	6127.47	21.5568	219953	12514.5
21.5823	804483	27626.1	21.5823	74420	9037.57	21.5823	6287.02	21.5823	202941	11997.3
21.6078	746323	26815.2	21.6078	78047.1	8856.02	21.6078	6232.01	21.6078	186552	12333
21.6332	665196	23658	21.6332	77980.8	8982.53	21.6332	5962.46	21.6332	179021	12162.5
21.6587	640362	21136.2	21.6587	80569	9433.64	21.6587	5813.95	21.6587	167309	12349.5
21.6842	592169	20926.1	21.6842	84972.2	9180.62	21.6842	6149.52	21.6842	159833	12272.5
21.7097	540356	18960	21.7097	85724.6	9384.12	21.7097	6198.99	21.7097	153784	11661.8
21.7352	510617	17894.5	21.7352	90262.3	8933.05	21.7352	6088.98	21.7352	153228	11760.9
21.7606	484055	17449.3	21.7606	90173.7	9703.22	21.7606	6044.97	21.7606	147092	11848.8
21.7861	466141	15878.5	21.7861	91657	9048.58	21.7861	5984.47	21.7861	144203	11738.8
21.8116	419563	15128.3	21.8116	95665	8575.47	21.8116	6210.01	21.8116	133563	11964.4
21.8371	409285	14573	21.8371	91679.2	8680	21.8371	5615.91	21.8371	129278	11040.1
21.8626	382266	13612.7	21.8626	94712.7	8828.52	21.8626	6088.98	21.8626	126948	11524.2
21.888	379734	12697.3	21.888	95177.8	8509.42	21.888	5824.95	21.888	124174	11403.2
21.9135	349303	12652.2	21.9135	96971.7	8619.46	21.9135	5571.91	21.9135	119337	10864.1
21.939	328720	11766.9	21.939	93539.1	8531.42	21.939	5516.9	21.939	116609	11018.1
21.9645	318573	11847	21.9645	92498.4	8487.43	21.9645	5648.93	21.9645	114457	11265.7
21.99	295215	11506.9	21.99	95067.1	9114.57	21.99	6143.99	21.99	116254	11062.1
22.0154	284501	11141.7	22.0154	89398.9	8784.55	22.0154	6188.01	22.0154	112528	10820
22.0409	281987	10656.6	22.0409	89642.4	8850.53	22.0409	6033.96	22.0409	114369	10627.5
22.0664	261366	10761.6	22.0664	89598.1	9037.57	22.0664	5973.45	22.0664	111109	11392.2
22.0919	262712	10771.7	22.0919	85879.6	8790.01	22.0919	5951.47	22.0919	106743	10792.5
22.1174	242752	10656.6	22.1174	85481.2	9076.07	22.1174	5863.45	22.1174	102045	10269.9
22.1428	231491	9881.37	22.1428	80790.2	9087.07	22.1428	6215.51	22.1428	101956	11199.7
22.1683	230982	9701.31	22.1683	83356.8	9076.07	22.1683	5907.47	22.1683	96063.6	11166.6
22.1938	217839	10006.4	22.1938	78976.2	8586.43	22.1938	5918.45	22.1938	93007.7	11051.1
22.2193	199794	8991.16	22.2193	78378.9	8872.51	22.2193	6000.97	22.2193	98300.7	10511.9
22.2448	200424	9096.16	22.2448	79153.1	8459.92	22.2448	5714.93	22.2448	90328.7	9989.3
22.2702	190761	8866.13	22.2702	70727.4	8674.47	22.2702	6061.49	22.2702	89952.3	10357.9
22.2957	181734	8360.97	22.2957	74331.5	8151.85	22.2957	5967.98	22.2957	87207.5	10561.4
22.3212	178591	8801.12	22.3212	74641.1	8778.99	22.3212	5659.93	22.3212	83578.1	9851.76
22.3467	171153	8606.04	22.3467	68516.8	8889.02	22.3467	5753.42	22.3467	78998.3	10511.9
22.3722	162625	8396.02	22.3722	67057.9	8845	22.3722	5874.46	22.3722	79883.2	10467.9
22.3976	166351	8185.95	22.3976	64405.8	8492.92	22.3976	6044.97	22.3976	80082.3	10236.9
22.4231	153030	8431.01	22.4231	64207	8481.91	22.4231	6022.98	22.4231	71324.4	10291.9
22.4486	146718	8285.99	22.4486	61688	8426.93	22.4486	5775.43	22.4486	73623.9	10809.1
22.4741	146678	8536.04	22.4741	63477.7	9191.62	22.4741	5709.45	22.4741	76941.2	10445.9
22.4996	140915	7750.86	22.4996	59986.8	8586.46	22.4996	6226.53	22.4996	71700.2	10297.4
22.525	135983	8095.93	22.525	58771.8	8294.88	22.525	6000.99	22.525	72452	9835.26
22.5505	130851	8110.98	22.5505	56717.6	9147.59	22.5505	5670.94	22.5505	70860.1	9510.68
22.576	126388	7715.85	22.576	57579	8465.42	22.576	5665.44	22.576	67301	10291.9
22.6015	128124	7800.86	22.6015	51461.9	8316.95	22.6015	5582.92	22.6015	69113.6	9681.22
22.627	123157	7650.84	22.627	59655.4	8685.47	22.627	5626.94	22.627	65997	9928.79
22.6524	116840	7675.86	22.6524	52499.6	8900.01	22.6524	5676.41	22.6524	65776	9747.23
22.6779	118898	7550.79	22.6779	50313.8	8355.39	22.6779	5516.9	22.6779	63765	9450.19
22.7034	111392	7605.82	22.7034	51219	8459.95	22.7034	6105.49	22.7034	63057.9	10011.2
22.7289	109073	7325.77	22.7289	51219	8366.4	22.7289	5593.91	22.7289	65621.3	9505.18
22.7544	108649	7125.74	22.7544	50313.8	8300.38	22.7544	6000.97	22.7544	60914.7	10253.4
22.7798	108528	7640.8	22.7798	49806.1	8454.43	22.7798	5857.95	22.7798	61842.6	10060.8
22.8053	100243	7240.75	22.8053	49563.2	8421.42	22.8053	5758.93	22.8053	60914.7	10049.8
22.8308	103246	7285.79	22.8308	47510.3	7942.81	22.8308	5841.43	22.8308	62925.3	10203.8
22.8563	97502.1	7420.77	22.8563	49739.8	8091.35	22.8563	5511.39	22.8563	60185.6	10308.4
22.8818	99134.3	7400.79	22.8818	47113	8377.4	22.8818	5632.41	22.8818	57048.9	10655
22.9072	97401.3	7725.87	22.9072	46252.2	8190.36	22.9072	5461.9	22.9072	63477.7	11001.6
22.9327	92868.5	7715.86	22.9327	49099.6	8311.39	22.9327	5841.44	22.9327	60649.6	11518.7
22.9582	93271.4	7015.72	22.9582	48503.6	8459.91	22.9582	5791.94	22.9582	62174	10853
22.9837	94157.7	6675.63	22.9837	45369.4	8168.37	22.9837	5868.94	22.9837	56629.2	11661.8
23.0092	88337.3	7230.75	23.0092	46693.6	8228.86	23.0092	5527.9	23.0092	59235.7	11623.2
23.0346	87713.1	7065.72	23.0346	45832.9	8124.38	23.0346	5582.9	23.0346	58992.7	11639.8
23.0601	86565.5	6965.67	23.0601	47355.8	8256.39	23.0601	5544.41	23.0601	58550.9	12107.4
23.0856	90995.4	6875.67	23.0856	44861.8	8569.96	23.0856	5412.4	23.0856	60229.8	12668.6
23.1111	86525.3	7025.68	23.1111	46870.2	7744.77	23.1111	5835.95	23.1111	57336	12690.6
23.1366	87753.4	7510.77	23.1366	47488.2	8135.37	23.1366	5769.94	23.1366	56938.5	13284.8
23.162	83686.9	6950.69	23.162	46561.2	8685.47	23.162	5989.95	23.162	58550.9	12564
23.1875	86706.4	7180.73	23.1875	45965.3	8102.35	23.1875	5725.94	23.1875	58109.1	12608.1
23.213	84492	6725.65	23.213	45943.2	8091.35	23.213	5736.94	23.213	58197.5	12668.6
23.2385	86263.5	7130.73	23.2385	47267.5	8047.35	23.2385	5901.96	23.2385	59699.6	12822.6
23.264	82982.4	7395.78	23.264	49165.9	8564.48	23.264	5753.43	23.264	62417.1	13202.3
23.2894	81996.2	6745.65	23.2894	48525.7	8025.34	23.2894	5527.9	23.2894	57667.3	13257.3
23.3149	83364.8	7180.75	23.3149	49077.6	8080.35	23.3149	5593.9	23.3149	59810.1	12839.2
23.3404	81251.6	6975.68	23.3404	45457.7	7970.32	23.3404	5918.46	23.3404	59302	13180.2
23.3659	82499.4	6410.56	23.3659	47797.3	8069.35	23.3659	5687.41	23.3659	62439.2	13372.8
23.3914	81795	6540.61	23.3914	49143.8	7854.81	23.3914	5934.97	23.3914	59368.2	12932.7
23.4168	81372.3	6810.66	23.4168	47885.6	8333.41	23.4168	5780.95	23.4168	58550.9	12690.6
23.4423	83062.9	6700.64	23.4423	47444.1	8107.82	23.4423	5786.43	23.4423	61246.1	13108.7
23.4678	82398.7	6730.63	23.4678	48018	8195.88	23.4678	5830.45	23.4678	57004.7	13191.2
23.4933	79581.4	6675.64	23.4933	48812.7	8261.91	23.4933	5758.95	23.4933	56739.7	12910.7
23.5188	84149.8	6790.66	23.5188	48327	7541.25	23.5188	5670.92	23.5188	57623.2	13614.9
23.5442	78112.6	6525.6	23.5442	49165.9	7728.29	23.5442	5973.47	23.5442	58197.5	12833.6
23.5697	79018	6575.64	23.5697	48393.3	7827.3	23.5697	6022.96	23.5697	59500.8	13064.7
23.5952	77991.8	6550.59	23.5952	45943.2	7491.74	23.5952	5830.45	23.5952	56165.4	12729.1
23.6207	78032.1	6840.67	23.6207	45788.7	7931.81	23.6207	5720.43	23.6207	53802.4	11749.8
23.6462	79380.2	6195.54	23.6462	46583.3	7667.77	23.6462	5703.93	23.6462	56872.2	12217.4
23.6716	75436.9	6460.58	23.6716	45899.1	7706.26	23.6716	5753.44	23.6716	53603.7	12278
23.6971	74732.9	6475.58	23.6971	44067.4	7854.8	23.6971	6160.48	23.6971	52058	11881.8
23.7226	72600.9	6385.56	23.7226	44221.9	7788.8	23.7226	5489.4	23.7226	52897.1	12410
23.7481	76422.6	6610.63	23.7481	41309.2	7788.77	23.7481	5709.43	23.7481	51969.7	11799.4
23.7736	73526.1	6220.54	23.7736	44266	7898.84	23.7736	5555.41	23.7736	50799.5	12096.5
23.799	70429.1	6405.59	23.799	39985.5	7744.79	23.799	5868.96	23.799	50578.7	12206.5
23.8245	69464	6060.52	23.8245	43890.8	7876.81	23.8245	5791.94	23.8245	51064.5	12228.4
23.85	67594.2	6525.6	23.85	42015.3	7601.77	23.85	5819.46	23.85	47686.9	11700.3
23.8755	68076.7	6800.63	23.8755	40338.5	7766.81	23.8755	5791.95	23.8755	50225.5	11408.7
23.901	71494.9	6345.57	23.901	38264.8	8349.92	23.901	5538.9	23.901	47863.5	11738.8
23.9264	66930.8	6425.59	23.9264	40250.2	7799.8	23.9264	5505.89	23.9265	48216.7	11359.2
23.9519	65925.7	6535.62	23.9519	39698.7	8113.37	23.9519	5285.86	23.9519	49828.1	11370.2
23.9774	63775.1	6135.54	23.9774	40691.5	7590.75	23.9774	5505.92	23.9774	47488.2	11260.2
24.0029	65342.8	6315.57	24.0029	38838.3	7640.29	24.0029	5637.91	24.0029	49982.7	11062.1
24.0284	67734.9	6555.6	24.0284	38331	7502.75	24.0284	5863.45	24.0284	46649.5	10809
24.0538	66026.2	5895.51	24.0538	37073.7	7843.8	24.0538	5582.91	24.0539	45987.4	11012.6
24.0793	64699.6	6205.55	24.0793	38683.9	8052.84	24.0793	5659.92	24.0793	44817.7	11216.2
24.1048	61765.5	6185.57	24.1048	38551.6	7590.76	24.1048	5566.42	24.1048	45457.7	10748.5
24.1303	62328.2	6500.61	24.1303	38860.4	7458.7	24.1303	5714.93	24.1303	46693.6	10313.9
24.1558	59756.2	5830.49	24.1558	41331.3	7931.84	24.1558	5967.97	24.1558	45325.3	10275.4
24.1812	62870.8	6855.67	24.1812	36367.9	7931.82	24.1813	5676.43	24.1813	46274.3	10770.5
24.2067	64016.3	6725.66	24.2067	39081	7332.22	24.2067	5786.43	24.2067	45810.8	10545
24.2322	61805.7	6385.6	24.2322	38110.4	7062.66	24.2322	6066.98	24.2322	44597	10308.4
24.2577	62448.7	6155.53	24.2577	36875.2	7634.74	24.2577	5357.4	24.2577	42390.4	10280.9
24.2832	63031.5	6250.56	24.2832	37867.8	7992.32	24.2832	5643.41	24.2832	44641.1	10368.9
24.3086	63031.5	6330.58	24.3086	38176.6	7255.17	24.3087	5692.93	24.3087	42522.7	10143.3
24.3341	58309.7	6125.51	24.3341	36720.8	7480.73	24.3341	5626.93	24.3341	45369.4	9967.29
24.3596	56863.3	6035.51	24.3596	37051.7	7420.23	24.3596	5604.92	24.3596	45126.7	10071.8
24.3851	56562	6180.52	24.3851	37228.1	7612.78	24.3851	5956.95	24.3851	44464.6	9642.72
24.4106	59213.7	6285.55	24.4106	39323.7	7909.8	24.4106	5483.87	24.4106	44288.1	9510.71
24.436	59354.4	5985.53	24.436	38529.5	7794.28	24.4361	5560.91	24.4361	45855	9714.26
24.4615	60680.4	6165.55	24.4615	38661.9	7876.81	24.4615	5747.93	24.4615	47245.4	10093.9
24.487	57405.7	6105.51	24.487	39698.7	8179.38	24.487	5769.94	24.487	45016.3	9587.7
24.5125	58832	6220.57	24.5125	39058.9	7497.22	24.5125	5610.44	24.5125	48437.4	9576.69
24.538	59957.1	6265.55	24.538	43030.3	7673.26	24.538	6077.98	24.538	48282.9	9202.59
24.5634	57265.1	5830.49	24.5634	43118.5	7238.68	24.5635	5665.41	24.5635	48106.3	8938.52
24.5889	60881.4	6320.58	24.5889	43802.6	7491.73	24.5889	5665.42	24.5889	52058	9488.69
24.6144	59053	6185.55	24.6144	48106.3	7590.75	24.6144	5747.94	24.6144	51815.1	9549.22
24.6399	61544.5	6480.6	24.6399	48349.1	7546.73	24.6399	5692.93	24.6399	54972.8	8960.53
24.6654	62348.2	6235.55	24.6654	53603.7	7508.23	24.6654	5637.92	24.6654	57733.6	9263.1
24.6908	65001.1	6345.6	24.6908	58241.6	7447.72	24.6909	5599.42	24.6909	62085.7	9318.14
24.7163	65041.3	6385.58	24.7163	65731.8	7244.19	24.7163	5835.95	24.7163	69445.2	9186.11
24.7418	69464	6050.51	24.7418	76454.6	7926.3	24.7418	5687.42	24.7418	77029.7	8949.53
24.7673	71736.2	6290.56	24.7673	88092.9	7799.8	24.7673	5467.39	24.7673	86897.6	9334.61
24.7928	75215.6	6245.55	24.7928	99629.8	7244.18	24.7928	5346.39	24.7928	95797.9	8657.96
24.8183	80889.4	6105.53	24.8183	119581	7310.19	24.8183	5428.89	24.8183	112417	8845.02
24.8437	82298.1	5865.5	24.8437	151249	7106.67	24.8437	5582.92	24.8437	132764	8828.51
24.8692	96393.9	6195.54	24.8692	186730	7332.22	24.8692	5912.95	24.8692	162770	8993.57
24.8947	105302	6380.57	24.8947	226030	7651.27	24.8947	5852.45	24.8947	190898	8751.49
24.9202	124530	5995.53	24.9202	274806	7156.17	24.9202	5494.9	24.9202	242151	8542.47
24.9457	146233	6225.55	24.9457	340089	7068.12	24.9457	5478.4	24.9457	275097	8536.97
24.9711	166939	6075.54	24.9711	415058	7200.19	24.9711	5846.94	24.9711	345991	8933.05
24.9966	200221	5970.52	24.9966	510955	7315.72	24.9966	5489.41	24.9966	425249	8437.92
25.0221	226769	6305.59	25.0221	627294	7326.68	25.0221	5791.93	25.0221	518477	8718.49
25.0476	265120	5945.52	25.0476	780027	7695.29	25.0476	5769.93	25.0476	613610	8349.9
25.0731	293067	6245.56	25.0731	902519	7398.2	25.0731	5659.92	25.0731	745162	8454.45
25.0985	336863	6195.56	25.0985	1.09929e+06	7568.77	25.0985	5538.91	25.0985	906990	8850.51
25.124	401180	5945.5	25.124	1.24282e+06	7821.82	25.124	5225.35	25.124	1.04617e+06	8173.89
25.1495	488557	5780.47	25.1495	1.41504e+06	7596.25	25.1495	5241.86	25.1495	1.30265e+06	8635.99
25.175	550465	5965.53	25.175	1.61802e+06	7695.25	25.175	5313.35	25.175	1.35551e+06	8856.06
25.2005	592336	6030.51	25.2005	1.84644e+06	7535.74	25.2005	5478.37	25.2005	1.67007e+06	8377.42
25.2259	672811	5945.5	25.2259	2.15429e+06	7612.76	25.2259	5813.94	25.2259	1.69194e+06	8729.5
25.2514	751909	5910.5	25.2514	2.3329e+06	7563.26	25.2514	5621.42	25.2514	1.89939e+06	8531.48
25.2769	793481	5910.49	25.2769	2.55134e+06	7343.19	25.2769	5753.43	25.2769	2.08656e+06	8322.4
25.3024	879937	6085.54	25.3024	2.73278e+06	7222.17	25.3024	5802.92	25.3024	2.24378e+06	8663.46
25.3279	952118	5895.5	25.3279	2.89355e+06	6958.12	25.3279	5241.87	25.3279	2.34264e+06	8487.47
25.3533	989851	5960.52	25.3533	3.04672e+06	7222.16	25.3533	5830.45	25.3533	2.50994e+06	7706.28
25.3788	1.00188e+06	6285.57	25.3788	3.19501e+06	7189.17	25.3788	5544.41	25.3788	2.59188e+06	8371.91
25.4043	1.12066e+06	6220.53	25.4043	3.3778e+06	7013.15	25.4043	5846.96	25.4043	2.5876e+06	8283.9
25.4298	1.07413e+06	5740.46	25.4298	3.30927e+06	7381.73	25.4298	5835.94	25.4298	2.761e+06	8487.42
25.4553	1.10998e+06	5890.49	25.4553	3.13377e+06	7376.22	25.4553	5296.87	25.4553	2.70449e+06	8096.84
25.4807	1.09727e+06	6020.52	25.4807	3.30792e+06	7123.15	25.4807	5588.4	25.4807	2.70999e+06	8091.36
25.5062	1.09975e+06	5975.51	25.5062	3.32286e+06	7447.73	25.5062	5445.4	25.5062	2.60387e+06	8338.93
25.5317	1.02724e+06	6175.55	25.5317	3.13885e+06	6853.62	25.5317	5489.4	25.5317	2.52895e+06	8636
25.5572	1.03128e+06	5875.49	25.5572	2.861e+06	7145.19	25.5572	5571.9	25.5572	2.33206e+06	8058.36
25.5827	961746	5975.52	25.5827	2.74381e+06	7711.77	25.5827	5769.92	25.5827	2.23221e+06	8212.39
25.6081	902285	5800.49	25.6081	2.61371e+06	7893.3	25.6081	5929.45	25.6081	2.09301e+06	8333.43
25.6336	854319	6150.54	25.6336	2.49898e+06	7392.67	25.6336	6143.99	25.6336	1.93596e+06	7860.31
25.6591	782636	5815.48	25.6591	2.21128e+06	7502.74	25.6591	5417.9	25.6591	1.80542e+06	7832.8
25.6846	713167	5840.48	25.6846	2.06799e+06	7200.18	25.6846	5945.96	25.6846	1.7032e+06	8250.89
25.7101	642377	6290.59	25.7101	1.81894e+06	7013.14	25.7101	5549.91	25.7101	1.50224e+06	8008.81
25.7355	572669	6225.58	25.7355	1.62508e+06	6925.14	25.7355	5329.86	25.7355	1.33016e+06	7832.79
25.761	514588	5950.5	25.761	1.5125e+06	7013.14	25.761	5791.93	25.761	1.19038e+06	7761.27
25.7865	466203	6225.56	25.7865	1.29605e+06	7079.15	25.7865	5428.89	25.7865	1.10069e+06	7821.81
25.812	427887	5935.49	25.812	1.17177e+06	7255.2	25.812	5423.4	25.812	967366	7827.3
25.8375	364201	5930.5	25.8375	1.08687e+06	7475.24	25.8375	5643.42	25.8375	853573	7920.82
25.8629	319844	5830.49	25.8629	872922	7337.69	25.8629	5417.89	25.8629	722350	7843.8
25.8884	285686	5840.49	25.8884	816813	7662.26	25.8884	5450.91	25.8884	651363	8107.88
25.9139	259162	5655.44	25.9139	682063	7535.75	25.9139	5335.37	25.9139	560466	7942.81
25.9394	235440	5850.49	25.9394	595515	7271.72	25.9394	5456.39	25.9394	499429	7838.3
25.9649	212858	5830.47	25.9649	514943	7161.68	25.9649	5753.44	25.9649	433657	7783.29
25.9903	183721	5925.5	25.9903	443294	7260.67	25.9903	5445.4	25.9903	368473	7607.26
26.0158	162746	5705.48	26.0158	396867	7348.74	26.0158	5665.44	26.0158	331780	7832.79
26.0413	150420	6010.52	26.0413	364231	7491.73	26.0413	5703.92	26.0413	279717	7326.73
26.0668	140309	6075.53	26.0668	311535	6958.13	26.0668	5324.36	26.0668	258805	7761.27
26.0923	121340	5715.46	26.0923	278842	7090.18	26.0923	5797.43	26.0923	230567	7953.84
26.1177	119241	5660.48	26.1177	254461	7205.67	26.1177	5604.91	26.1177	210284	7370.7
26.1432	105101	5810.46	26.1432	225471	7244.18	26.1432	5758.93	26.1432	194465	7755.8
26.1687	104899	5840.52	26.1687	197030	7095.68	26.1687	5621.4	26.1687	173164	7777.78
26.1942	97824.5	5550.45	26.1942	177818	6985.64	26.1942	5643.41	26.1942	162124	7585.26
26.2197	92465.7	5890.5	26.2197	169134	7211.15	26.2197	5582.91	26.2197	146781	7821.79
26.2451	83807.6	5790.49	26.2451	158498	7128.67	26.2451	5489.4	26.2451	133208	7535.75
26.2706	83223.9	5830.5	26.2706	147337	7277.22	26.2706	4983.34	26.2706	127569	8030.84
26.2961	79058.2	5740.46	26.2961	134451	7260.69	26.2961	5544.41	26.2961	115699	7805.29
26.3216	79561.2	5655.46	26.3216	129989	7068.14	26.3216	5588.4	26.3216	113970	7612.75
26.3471	75517.4	6030.53	26.3471	121999	7013.14	26.3471	5555.41	26.3471	106388	8014.37
26.3725	70770.9	5960.49	26.3725	112107	7249.68	26.3725	5588.41	26.3725	103263	7739.31
26.398	69926.4	6090.56	26.398	109824	7068.16	26.398	5582.91	26.398	102067	7689.8
26.4235	70911.7	5735.48	26.4235	103596	6804.1	26.4235	5879.95	26.4235	92941.2	7755.78
26.449	69242.8	5830.48	26.449	97636.2	7046.16	26.449	5879.96	26.449	92897	7612.78
26.4745	64056.5	6320.57	26.4745	96949.6	7161.68	26.4745	5313.37	26.4745	88779.1	7392.72
26.4999	64257.5	5885.49	26.4999	93959.8	6831.63	26.4999	5439.9	26.4999	87605.9	7568.74
26.5254	61544.5	5730.48	26.5254	91059.3	7343.2	26.5254	5522.42	26.5254	84662.4	7612.77
26.5509	64940.8	5620.47	26.5509	85813.2	7370.7	26.5509	5313.35	26.5509	81299.1	7172.67
26.5764	61665	5645.45	26.5764	82471.7	7073.66	26.5764	5357.37	26.5764	77693.2	7541.25
26.6019	60399.1	6085.55	26.6019	82361.1	7315.69	26.6019	5472.9	26.6019	73800.8	7458.72
26.6273	61765.5	5885.52	26.6273	75791.1	6952.62	26.6273	5560.91	26.6273	73447	7519.24
26.6528	57968.2	5765.47	26.6528	77671.1	6859.12	26.6528	5725.93	26.6528	71191.7	7513.74
26.6783	57827.6	5620.45	26.6783	74420	7348.72	26.6783	5340.89	26.6783	74110.4	7832.77
26.7038	57707	6025.52	26.7038	71855	7563.24	26.7038	5857.95	26.7038	72164.5	7552.27
26.7293	56903.5	5705.48	26.7293	68892.5	7271.67	26.7293	5500.39	26.7293	67698.9	7964.81
26.7547	57064.2	6030.51	26.7547	64869.9	7046.16	26.7547	5940.44	26.7547	66792.7	7519.25
26.7802	53509.2	6025.54	26.7802	65930.7	6837.12	26.7802	5450.89	26.7802	66063.3	7486.24
26.8057	55577.8	5905.5	26.8057	67212.6	6963.63	26.8057	5549.91	26.8057	64140.7	7420.24
26.8312	55055.6	5675.46	26.8312	65046.7	6705.09	26.8312	5665.43	26.8312	60981	7222.19
26.8567	55256.5	5710.48	26.8567	62792.7	6771.1	26.8567	5571.91	26.8567	60870.5	7321.22
26.8821	52063.4	5910.5	26.8821	60428.6	7046.17	26.8821	5434.39	26.8821	61577.5	7464.23
26.9076	53790.4	5690.46	26.9076	60671.7	6969.13	26.9076	5461.9	26.9076	59103.2	7420.22
26.9331	52424.9	5700.47	26.9331	60185.6	7029.66	26.9331	5511.4	26.9331	58904.3	7205.67
26.9586	52946.9	5675.45	26.9586	59633.3	7128.66	26.9586	5522.4	26.9586	56850.1	7546.76
26.9841	52625.7	5980.53	26.9841	57336	6974.64	26.9841	5390.37	26.9841	57026.8	7491.73
27.0095	52906.8	5775.48	27.0095	56231.7	7271.67	27.0095	5511.39	27.0095	58374.2	7277.19
27.035	51942.9	5950.5	27.035	58197.5	7381.7	27.035	5368.39	27.035	53758.2	7711.79
27.0605	50858.7	6045.52	27.0605	55657.4	7205.67	27.0605	5461.89	27.0605	56121.3	7585.26
27.086	49352.9	5550.42	27.086	53051.6	6897.62	27.086	5214.35	27.086	52389.2	7486.24
27.1115	51481.1	5930.51	27.1115	53206.2	7062.66	27.1115	5483.91	27.1115	52941.2	7590.73
27.1369	48790.8	5570.44	27.1369	50490.4	6644.56	27.1369	5362.87	27.1369	51771	7343.22
27.1624	48670.4	5905.5	27.1624	54487	7035.15	27.1624	5445.39	27.1624	53692	7095.65
27.1879	52424.9	5970.53	27.1879	52080.1	6820.6	27.1879	5720.45	27.1879	52565.9	7134.17
27.2134	50356.8	5520.44	27.2134	49585.3	6496.03	27.2134	5483.89	27.2134	50887.8	7167.18
27.2389	49312.8	5710.46	27.2389	49739.8	6710.62	27.2389	5500.39	27.2389	51241.1	6886.62
27.2643	51240.2	5815.48	27.2643	49254.2	6699.58	27.2643	4972.33	27.2644	48305	7436.75
27.2898	49031.7	5545.45	27.2898	46781.9	6930.63	27.2898	5412.37	27.2898	52411.3	7172.69
27.3153	48991.6	5570.44	27.3153	48856.8	6617.06	27.3153	5500.39	27.3153	51351.5	7304.7
27.3408	49192.3	5855.49	27.3408	47201.3	6826.12	27.3408	5566.41	27.3408	46583.3	7552.26
27.3663	47044.5	5840.5	27.3663	49497	6914.12	27.3663	5307.89	27.3663	47709	7128.68
27.3917	48549.9	5785.49	27.3917	46208.1	6991.15	27.3917	5269.37	27.3918	47355.8	7486.26
27.4172	48610.2	5675.45	27.4172	48812.7	6936.1	27.4172	5533.41	27.4172	46892.3	7541.25
27.4427	47064.5	5800.47	27.4427	44839.8	7623.76	27.4427	5654.42	27.4427	47686.9	7337.72
27.4682	47947.7	5590.47	27.4682	45170.8	6925.15	27.4682	5566.42	27.4682	49894.4	7810.79
27.4937	47947.7	5745.47	27.4937	45369.4	6776.6	27.4937	5126.35	27.4937	45126.7	7651.28
27.5191	47546.3	5800.48	27.5191	45656.3	7376.22	27.5191	5302.37	27.5192	44464.6	7277.18
27.5446	46301.8	5670.46	27.5446	45038.4	6991.14	27.5446	5538.9	27.5446	46296.4	7222.16
27.5701	48248.8	5680.45	27.5701	43780.5	6721.59	27.5701	5483.89	27.5701	47686.9	7002.14
27.5956	45278.2	5710.47	27.5956	43405.4	7090.17	27.5956	5637.93	27.5956	46141.9	6947.14
27.6211	45800.1	5585.45	27.6211	44972.2	6721.59	27.6211	5258.35	27.6211	44530.8	7117.69
27.6465	44876.8	5670.46	27.6465	41198.9	6771.1	27.6466	5659.91	27.6466	45479.8	7227.67
27.672	45719.8	5475.43	27.672	43339.2	6276.01	27.672	5500.39	27.672	47400	7035.17
27.6975	44555.8	5565.44	27.6975	42213.8	6754.58	27.6975	5879.97	27.6975	43427.4	6980.14
27.723	44495.6	5710.46	27.723	43890.8	7079.14	27.723	5714.92	27.723	45281.1	7139.66
27.7485	43151.1	5670.45	27.7485	41419.5	6925.13	27.7485	5153.83	27.7485	44486.7	7035.15
27.7739	45037.4	5615.45	27.7739	43295	6556.57	27.774	5478.4	27.774	43184.7	6958.14
27.7994	42509	5980.5	27.7994	40934.1	6584.07	27.7994	5522.4	27.7994	44067.4	6996.62
27.8249	46201.5	5595.44	27.8249	40007.6	7024.16	27.8249	5533.39	27.8249	44001.2	6980.14
27.8504	42007.3	5965.5	27.8504	40691.5	6622.59	27.8504	5632.42	27.8504	44861.8	7326.68
27.8759	43833.3	5500.44	27.8759	41176.8	6661.08	27.8759	5489.41	27.8759	42015.3	7238.68
27.9013	41465.6	6125.54	27.9013	39831.1	6474.06	27.9014	5571.92	27.9014	43096.4	7458.72
27.9268	45017.3	5985.53	27.9268	39014.8	6963.64	27.9268	5428.89	27.9268	42434.5	7656.78
27.9523	42890.2	5840.5	27.9523	40448.8	6886.63	27.9523	5533.4	27.9523	43449.5	7145.17
27.9778	45960.6	5625.46	27.9778	39434	6540.06	27.9778	5731.43	27.9778	41397.5	6848.09
28.0033	44415.3	5905.5	28.0033	42456.5	7062.65	28.0033	5632.44	28.0033	41860.8	7084.66
28.0287	45077.6	5950.5	28.0287	38772.2	6804.1	28.0288	5115.35	28.0288	44597	7090.16
28.0542	43853.4	5555.44	28.0542	39478.1	6644.57	28.0542	5571.9	28.0542	41662.2	6853.63
28.0797	45619.4	6050.54	28.0797	40184	6969.15	28.0797	5192.35	28.0797	41088.6	7392.73
28.1052	44375.2	5640.45	28.1052	37691.3	6848.1	28.1052	5406.89	28.1052	39786.9	7035.15
28.1307	43472.1	5905.49	28.1307	37492.8	7002.15	28.1307	5098.83	28.1307	38639.8	6688.59
28.1562	41806.7	5935.51	28.1562	39345.7	6930.64	28.1562	5307.89	28.1562	43339.2	7101.17
28.1816	41184.7	5835.5	28.1816	38441.3	6606.06	28.1816	5511.41	28.1816	39632.5	6820.59
28.2071	42950.4	5530.43	28.2071	37647.2	6974.63	28.2071	5461.91	28.2071	40890	7156.17
28.2326	43773.1	5625.46	28.2326	39147.2	6320.02	28.2326	5434.39	28.2326	42633.1	7046.14
28.2581	40302	5630.47	28.2581	38595.7	7106.65	28.2581	5412.39	28.2581	40073.7	6831.62
28.2836	42509	5875.48	28.2836	39367.8	6853.63	28.2836	5852.44	28.2836	38794.2	6650.08
28.309	41345.2	5765.46	28.309	36919.3	6727.09	28.309	5368.37	28.309	43361.2	7403.73
28.3345	41445.6	5855.5	28.3345	37735.4	6683.09	28.3345	5659.94	28.3345	38904.5	6958.13
28.36	42228.1	5395.42	28.36	36809	6534.56	28.36	5203.36	28.36	43648.1	7304.69
28.3855	41987.3	5765.48	28.3855	36676.7	6584.05	28.3855	5533.41	28.3855	39323.7	7068.16
28.411	41385.4	5565.45	28.411	37536.9	6298.04	28.411	5489.39	28.411	39897.2	7079.16
28.4364	39760.3	5375.43	28.4364	35044.6	6463.04	28.4364	5307.89	28.4364	40978.3	7189.18
28.4619	41826.8	5620.46	28.4619	37404.6	7172.65	28.4619	5285.83	28.4619	38661.9	6974.62
28.4874	43592.5	5410.42	28.4874	36919.3	6562.06	28.4874	5610.41	28.4874	38860.4	6963.64
28.5129	41385.4	5630.44	28.5129	35265.2	7013.13	28.5129	5434.4	28.5129	41331.3	6617.06
28.5384	40623	5460.42	28.5384	37250.2	6969.13	28.5384	5687.42	28.5384	38044.2	6738.07
28.5638	42328.4	5715.45	28.5638	35750.4	6787.59	28.5638	5373.87	28.5638	39345.7	6897.62
28.5893	41224.9	5655.45	28.5893	34184.6	6325.51	28.5893	5373.87	28.5893	40073.7	6837.1
28.6148	40101.4	5645.45	28.6148	36742.9	6243.01	28.6148	5566.4	28.6148	38000.1	7051.65
28.6403	40964.1	5835.47	28.6403	33787.6	6688.58	28.6403	5604.9	28.6403	39478.1	6859.12
28.6658	39740.3	5580.44	28.6658	35353.4	6699.6	28.6658	5505.9	28.6658	37911.9	6853.6
28.6912	43532.3	5430.42	28.6912	36015	6419.04	28.6912	5395.9	28.6912	39125.1	7057.16
28.7167	41445.6	5625.46	28.7167	36081.2	6589.56	28.7167	5054.84	28.7167	40404.7	6809.6
28.7422	41204.8	5515.43	28.7422	36853.1	6518.06	28.7422	5406.87	28.7422	38904.5	6952.64
28.7677	40101.4	5765.47	28.7677	35375.4	6540.04	28.7677	5511.4	28.7677	39213.4	7557.75
28.7932	39419.3	5625.43	28.7932	34603.6	6584.06	28.7932	5681.93	28.7932	37426.6	6870.09
28.8186	41525.8	5525.43	28.8186	36213.5	6947.14	28.8186	5637.92	28.8186	36610.5	6903.13
28.8441	38897.8	5295.41	28.8441	33456.9	6941.62	28.8441	5681.91	28.8441	38551.6	6771.1
28.8696	40823.6	5610.45	28.8696	35860.6	6474.04	28.8696	5395.89	28.8696	37294.3	7029.65
28.8951	42428.7	5740.49	28.8951	34184.6	6666.58	28.8951	5379.37	28.8951	39720.8	6732.58
28.9206	41706.4	5725.48	28.9206	33258.4	6562.09	28.9206	5445.4	28.9206	37250.2	6804.12
28.946	41826.8	5350.42	28.946	34008.2	6633.58	28.946	5549.91	28.946	37073.7	6765.6
28.9715	42488.9	5870.51	28.9715	34868.2	6974.63	28.9715	5698.41	28.9715	38772.2	6859.12
28.997	41265	5405.42	28.997	32530.7	6325.53	28.997	5412.37	28.997	37095.8	7007.63
29.0225	41987.3	5510.44	29.0225	33324.6	6666.59	29.0225	5527.91	29.0225	36897.3	6738.09
29.048	41646.2	6035.51	29.048	33015.8	6721.58	29.048	5126.34	29.048	38551.6	6749.1
29.0734	38737.3	5710.47	29.0734	33743.5	6452.05	29.0734	5577.42	29.0734	37470.7	6787.59
29.0989	41365.3	5430.42	29.0989	34780	6402.54	29.0989	5648.92	29.0989	36147.4	7073.65
29.1244	40562.8	5885.49	29.1244	34537.4	6622.58	29.1244	5538.91	29.1244	36301.7	6622.57
29.1499	38576.8	5365.41	29.1499	33258.4	6952.6	29.1499	5632.42	29.1499	37139.9	6947.13
29.1754	41826.8	5725.47	29.1754	34338.9	6721.62	29.1754	5280.35	29.1754	37514.9	7150.68
29.2008	39840.6	5695.48	29.2008	34294.8	6765.57	29.2008	5544.41	29.2008	34250.7	6985.62
29.2263	40101.4	5390.42	29.2263	32949.7	6545.58	29.2263	5604.92	29.2263	37095.8	7024.16
29.2518	40663.1	5390.41	29.2518	32376.4	6804.1	29.2518	5670.93	29.2518	35750.4	6837.1
29.2773	39018.1	5660.47	29.2773	33611.2	6331.04	29.2773	5533.41	29.2773	36191.5	6941.62
29.3028	39640	5910.5	29.3028	33545.1	6897.6	29.3028	5725.93	29.3028	36301.7	6545.57
29.3282	39920.8	5340.42	29.3282	32332.3	6925.14	29.3282	6121.98	29.3282	36345.8	6787.57
29.3537	40101.4	5790.46	29.3537	33368.7	6347.53	29.3537	5571.91	29.3537	36941.4	7079.17
29.3792	39700.2	5195.39	29.3792	33324.6	6292.53	29.3792	5769.93	29.3792	38022.2	7029.64
29.4047	37373.3	5545.44	29.4047	31781.1	6540.05	29.4047	5637.9	29.4047	36257.6	6798.62
29.4302	36169.9	5375.42	29.4302	32023.6	6545.57	29.4302	5747.94	29.4302	35375.4	6743.59
29.4556	43151.1	5435.42	29.4556	32200	6947.15	29.4556	5577.42	29.4556	38397.2	7172.67
29.4811	39138.5	5415.41	29.4811	31318	6402.54	29.4811	5335.37	29.4811	34757.9	6727.09
29.5066	38055.3	5540.46	29.5066	33280.4	6600.56	29.5066	5214.35	29.5066	35397.5	6886.63
29.5321	38075.3	5535.43	29.5321	32420.5	6848.08	29.5321	5483.92	29.5321	35221.1	7095.65
29.5576	40562.8	5430.41	29.5576	32773.3	6567.56	29.5576	5626.92	29.5576	35551.9	7222.17
29.583	40984.1	5345.41	29.583	32839.4	6771.12	29.583	5522.41	29.583	37206	6930.64
29.6085	38035.2	5630.47	29.6085	32773.3	6732.6	29.6085	5934.97	29.6085	34713.8	7035.17
29.634	36250.2	5860.49	29.634	32993.8	6688.59	29.634	5687.42	29.634	36588.5	6705.09
29.6595	39499.6	5570.44	29.6595	31913.4	6512.57	29.6595	5670.95	29.6595	36367.9	7002.16
29.685	39860.7	5545.46	29.685	31582.6	6226.49	29.685	5665.42	29.685	36412	7101.15
29.7104	39940.9	5305.39	29.7104	31406.2	6721.58	29.7104	5577.41	29.7104	33126.1	6947.14
29.7359	39720.2	5305.41	29.7359	31141.7	6160.51	29.7359	5533.41	29.7359	36412	6947.13
29.7614	36711.4	5670.46	29.7614	31009.4	6600.55	29.7614	5285.87	29.7614	35397.5	6727.08
29.7869	41064.4	5450.41	29.7869	30788.9	6611.58	29.7869	5555.41	29.7869	35728.3	6963.64
29.8124	40302	5200.38	29.8124	31692.9	6402.52	29.8124	5263.86	29.8124	33478.9	7172.7
29.8378	38075.3	5555.43	29.8378	32905.6	6738.09	29.8378	5901.96	29.8378	36610.5	6952.64
29.8633	38235.8	5505.43	29.8633	34162.5	6694.09	29.8633	5538.9	29.8633	36191.5	7068.16
29.8888	40743.4	5795.5	29.8888	32420.5	6512.54	29.8888	5819.43	29.8888	33942	7101.17
29.9143	37453.6	5870.51	29.9143	33037.9	6666.59	29.9143	5461.89	29.9143	35882.7	6622.57
29.9398	36250.2	5630.46	29.9398	30722.8	6628.09	29.9398	5703.93	29.9398	36544.4	6853.62
29.9652	38155.6	5460.43	29.9652	33170.2	6556.55	29.9652	5494.9	29.9652	33699.4	7101.16
29.9907	38155.6	5585.45	29.9907	30833	6595.08	29.9907	5879.97	29.9907	34338.9	7013.15
30.0162	38135.5	5705.48	30.0162	30281.8	6325.52	30.0162	5725.94	30.0162	36191.5	6969.16
30.0417	37934.9	5930.51	30.0417	30502.3	6424.56	30.0417	5703.92	30.0417	35750.4	6672.1
30.0672	39940.9	5405.42	30.0672	32155.9	6787.59	30.0672	5164.84	30.0672	34383	6892.12
30.0926	37052.4	5560.46	30.0926	32464.6	6364.02	30.0926	5511.4	30.0926	34162.5	6606.08
30.1181	36912	5445.43	30.1181	31229.9	6424.54	30.1181	5621.43	30.1181	34316.9	6540.07
30.1436	36811.7	5650.43	30.1436	30061.4	6589.56	30.1436	5632.41	30.1436	34118.4	6809.62
30.1691	38777.4	5505.44	30.1691	33368.7	6793.09	30.1691	5368.37	30.1691	34780	7002.16
30.1946	36691.4	5235.39	30.1946	30171.6	6567.56	30.1946	5544.4	30.1946	36235.6	6919.64
30.22	40382.2	5395.41	30.22	30568.4	6776.6	30.22	5450.9	30.22	35463.6	6760.1
30.2455	37393.4	5590.46	30.2455	31494.4	6490.55	30.2455	5357.37	30.2455	33104	6710.58
30.271	38275.9	5485.43	30.271	31913.4	6490.55	30.271	5681.91	30.271	34162.5	6771.1
30.2965	37132.6	5365.41	30.2965	31560.6	6534.55	30.2965	5852.45	30.2965	36213.5	6413.54
30.322	38376.2	5620.45	30.322	31207.8	6270.51	30.322	5412.39	30.322	34978.5	6716.09
30.3474	37032.3	5300.42	30.3474	31009.4	6782.1	30.3474	5109.84	30.3474	36853.1	6743.6
30.3729	37874.8	5940.51	30.3729	30678.7	6518.06	30.3729	5395.89	30.3729	34162.5	7013.14
30.3984	37413.4	5445.42	30.3984	30436.2	6259.51	30.3984	5951.46	30.3984	33280.4	6875.63
30.4239	37473.6	5735.48	30.4239	30392.1	6187.99	30.4239	5478.41	30.4239	37426.6	6699.58
30.4494	37293.1	5735.47	30.4494	30303.9	6666.59	30.4494	5494.9	30.4494	34515.3	6991.15
30.4748	38717.2	5315.39	30.4748	30811	6551.08	30.4748	5626.93	30.4748	34824.1	6875.63
30.5003	37573.9	5520.44	30.5003	32310.2	6303.53	30.5003	5703.92	30.5003	33567.1	7123.16
30.5258	40021.1	5160.38	30.5258	30325.9	6721.59	30.5258	5318.86	30.5258	33699.4	6914.12
30.5513	40623	5410.42	30.5513	31251.9	6166.01	30.5513	5373.89	30.5513	34206.6	6749.1
30.5768	36470.8	5355.42	30.5768	29488.2	6276.01	30.5768	5472.89	30.5768	34956.4	6688.59
30.6022	37674.2	5605.46	30.6022	30458.2	6314.52	30.6022	5456.41	30.6022	34008.2	6540.05
30.6277	36972.2	5475.43	30.6277	31428.3	6958.14	30.6277	5362.89	30.6277	35551.9	6622.56
30.6532	36571.1	5775.47	30.6532	32222	6518.05	30.6532	5626.91	30.6532	32971.7	6655.55
30.6787	38857.6	5535.44	30.6787	30215.7	6353.03	30.6787	5852.43	30.6787	32795.3	6721.58
30.7042	37433.5	5410.42	30.7042	31979.5	6188.01	30.7042	5368.36	30.7042	33104	6804.08
30.7296	35648.5	5590.47	30.7296	29554.3	6919.63	30.7296	5912.96	30.7297	31251.9	6793.09
30.7551	35347.7	5625.46	30.7551	29333.9	6391.55	30.7551	5879.96	30.7551	34427.1	6661.07
30.7806	36811.7	5125.38	30.7806	30017.3	6265.03	30.7806	5835.96	30.7806	33302.5	6903.13
30.8061	36912	5160.39	30.8061	28716.6	6435.54	30.8061	5604.92	30.8061	32089.8	6672.08
30.8316	39278.9	5355.42	30.8316	29907.1	6303.52	30.8316	5527.91	30.8316	33037.9	6496.03
30.857	35227.4	5430.44	30.857	29444.1	6325.53	30.857	5302.37	30.8571	34581.5	7134.17
30.8825	36611.2	5360.41	30.8825	29885	6435.54	30.8825	5582.91	30.8825	33082	6446.55
30.908	36089.7	5635.47	30.908	28606.4	6281.52	30.908	5329.89	30.908	35706.3	6490.56
30.9335	36530.9	5650.48	30.9335	29598.4	6617.08	30.9335	5648.92	30.9335	36698.8	6705.1
30.959	37313.2	5335.4	30.959	31847.2	6292.54	30.959	5714.91	30.959	35948.9	6463.03
30.9844	35187.3	5500.45	30.9844	29422.1	6688.59	30.9845	5412.39	30.9845	33456.9	6644.57
31.0099	36149.9	5445.43	31.0099	29973.2	6408.04	31.0099	5412.4	31.0099	32222	6870.14
31.0354	36992.2	5325.41	31.0354	29355.9	6485.03	31.0354	5703.95	31.0354	33589.2	6661.07
31.0609	36410.6	5795.48	31.0609	30237.7	6490.55	31.0609	5610.41	31.0609	33280.4	7128.67
31.0864	36972.2	5600.46	31.0864	30039.3	6270.53	31.0864	5417.89	31.0864	34537.4	6490.55
31.1118	37152.7	5415.43	31.1118	31516.5	6199.01	31.1119	5478.4	31.1119	33655.3	6595.07
31.1373	38275.9	5550.43	31.1373	29730.7	6650.07	31.1373	5907.45	31.1373	34691.8	6760.12
31.1628	38356.2	5425.43	31.1628	29311.8	6435.56	31.1628	5577.41	31.1628	35507.8	7007.66
31.1883	37032.3	5500.44	31.1883	29444.1	6325.52	31.1883	5637.93	31.1883	32089.8	6875.6
31.2138	36912	5280.39	31.2138	29907.1	6391.53	31.2138	5307.85	31.2138	33346.6	6908.62
31.2392	37774.5	5570.43	31.2392	29444.1	6496.05	31.2393	5577.41	31.2393	33456.9	6688.58
31.2647	37212.9	5430.43	31.2647	28628.5	6347.53	31.2647	5725.93	31.2647	33986.1	6864.62
31.2902	36771.6	5385.4	31.2902	30436.2	6523.55	31.2902	5555.42	31.2902	30105.5	6936.14
31.3157	36631.2	5580.46	31.3157	28848.9	6413.54	31.3157	5698.43	31.3157	33589.2	6540.06
31.3412	37734.3	5645.49	31.3412	30921.2	6463.06	31.3412	5489.4	31.3412	33986.1	6617.09
31.3666	37634.1	5245.38	31.3666	29576.4	6666.57	31.3667	5335.36	31.3667	33390.7	6617.07
31.3921	36651.3	5480.46	31.3921	29488.2	6661.09	31.3921	5593.9	31.3921	33567.1	6925.13
31.4176	35066.9	5480.44	31.4176	29951.1	6182.51	31.4176	5445.37	31.4176	32552.8	6221.02
31.4431	35287.5	5445.42	31.4431	28474.1	6165.99	31.4431	5615.92	31.4431	31648.8	6705.09
31.4686	36149.9	5370.42	31.4686	28033.3	6182.49	31.4686	5560.91	31.4686	32949.7	6699.58
31.494	34866.4	5405.42	31.494	29664.5	6441.05	31.4941	5945.95	31.4941	33545.1	6886.6
31.5195	37313.2	5300.39	31.5195	30634.6	6325.54	31.5195	5549.92	31.5195	33236.3	6617.08
31.545	36230.1	4970.34	31.545	30568.4	6474.06	31.545	5912.98	31.545	31825.2	6688.59
31.5705	35608.4	5465.42	31.5705	31296	6413.53	31.5705	5522.39	31.5705	33059.9	7046.17
31.596	33522.9	5350.42	31.596	28584.4	6105.51	31.596	5511.4	31.596	33611.2	6292.53
31.6215	37072.5	5525.43	31.6215	29091.4	6446.56	31.6215	5654.43	31.6215	32332.3	7007.64
31.6469	38135.5	5310.4	31.6469	28408	6430.06	31.6469	6099.96	31.6469	34780	6903.15
31.6724	37192.8	5135.37	31.6724	29774.8	6529.06	31.6724	5527.92	31.6724	33567.1	6595.07
31.6979	36029.6	5745.48	31.6979	29179.6	6138.49	31.6979	5483.9	31.6979	33236.3	6408.03
31.7234	34846.4	5110.38	31.7234	28496.2	6424.54	31.7234	5230.85	31.7234	33214.3	6677.57
31.7489	36350.4	5080.37	31.7489	30083.4	6358.54	31.7489	5747.95	31.7489	31450.3	6204.51
31.7743	35488.1	5695.45	31.7743	30568.4	6088.98	31.7743	5346.39	31.7743	32641	6507.06
31.7998	37694.2	5375.42	31.7998	29510.2	6468.54	31.7998	5973.46	31.7998	33082	6809.62
31.8253	38396.3	5425.42	31.8253	29620.5	6320.04	31.8253	5775.44	31.8253	30921.2	6496.05
31.8508	35648.5	5390.42	31.8508	28275.8	6193.48	31.8508	5456.39	31.8508	33831.7	6391.52
31.8763	34665.9	5815.48	31.8763	29488.2	6430.05	31.8763	5527.9	31.8763	32508.7	6600.57
31.9017	36169.9	5445.44	31.9017	30568.4	6380.54	31.9017	5940.46	31.9017	30899.1	6710.58
31.9272	36029.6	5445.42	31.9272	30524.4	6309.01	31.9272	5824.95	31.9272	32442.5	6925.14
31.9527	34304.9	5740.49	31.9527	28606.4	6617.05	31.9527	5566.42	31.9527	30722.8	6545.56
31.9782	36049.6	5580.46	31.9782	27283.8	6386.05	31.9782	5577.4	31.9782	31075.5	6463.05
32.0037	36791.7	5330.42	32.0037	27482.2	6188.01	32.0037	6144.01	32.0037	31979.5	6512.53
32.0291	36029.6	5315.41	32.0291	27879	6176.99	32.0291	5588.4	32.0291	32795.3	6529.07
32.0546	35829	5385.4	32.0546	29708.6	6292.52	32.0546	5621.42	32.0546	32552.8	6639.08
32.0801	36751.6	5465.42	32.0801	28981.2	6589.56	32.0801	5346.37	32.0801	33236.3	6408.04
32.1056	37092.5	5435.42	32.1056	29201.6	6094.47	32.1056	5247.36	32.1056	31913.4	6578.57
32.1311	35608.4	5590.45	32.1311	29598.4	6033.97	32.1311	5808.43	32.1311	32596.9	6809.66
32.1565	34385.1	5580.45	32.1565	28606.4	5978.95	32.1565	5626.91	32.1565	30965.3	6584.06
32.182	34064.3	5355.41	32.182	30061.4	6039.47	32.182	5516.9	32.182	31648.8	6556.55
32.2075	37132.6	5575.44	32.2075	27063.4	6242.99	32.2075	5841.46	32.2075	30259.8	6936.14
32.233	32861.2	5390.43	32.233	27217.7	6281.51	32.233	5978.95	32.233	32905.6	6666.59
32.2585	36009.5	5220.39	32.2585	30546.4	6732.62	32.2585	5538.9	32.2585	32729.2	6545.53
32.2839	36731.5	5025.37	32.2839	28452.1	6320.02	32.2839	5967.97	32.2839	31626.7	6914.14
32.3094	37012.3	5280.39	32.3094	29311.8	6182.51	32.3094	5357.37	32.3094	31009.4	6842.65
32.3349	35568.3	5195.37	32.3349	28011.2	6413.55	32.3349	5665.41	32.3349	31714.9	6732.6
32.3604	35167.2	5340.41	32.3604	29091.4	6468.55	32.3604	5335.36	32.3604	32993.8	6881.13
32.3859	35728.7	5390.4	32.3859	28319.8	6452.05	32.3859	5384.86	32.3859	31538.5	6611.57
32.4113	36711.4	5190.4	32.4113	29267.7	6441.04	32.4113	5588.41	32.4113	31538.5	6567.56
32.4368	34786.2	5205.38	32.4368	27945.1	6353.03	32.4368	5593.91	32.4368	30480.3	6633.56
32.4623	35568.3	5510.43	32.4623	27592.4	6276.02	32.4623	5373.89	32.4623	32508.7	6435.53
32.4878	34084.3	5590.44	32.4878	26600.6	6441.03	32.4878	5324.39	32.4878	32552.8	6424.54
32.5133	36811.7	5275.38	32.5133	29664.5	6364.03	32.5133	5230.85	32.5133	30788.9	6276.03
32.5387	35829	5155.39	32.5387	29025.2	6110.99	32.5387	5423.37	32.5387	33059.9	6485.06
32.5642	34645.8	5535.44	32.5642	27217.7	6055.99	32.5642	5373.89	32.5642	31847.2	6435.57
32.5897	36551	5245.4	32.5897	28915	5835.93	32.5897	5753.44	32.5897	30414.1	6287.02
32.6152	34665.9	5685.44	32.6152	28209.6	6099.97	32.6152	5500.41	32.6152	31340.1	6397.05
32.6407	34024.2	5385.43	32.6407	28121.5	5956.95	32.6407	5571.92	32.6407	32729.2	6688.59
32.6661	35287.5	5525.43	32.6661	27901	6468.53	32.6661	5467.37	32.6661	29973.2	6666.56
32.6916	34786.2	5470.43	32.6916	28804.8	6342.03	32.6916	5450.87	32.6916	32685.1	6303.52
32.7171	35949.3	5420.42	32.7171	28253.7	6298.02	32.7171	5846.94	32.7171	30414.1	6523.55
32.7426	35107.1	5675.47	32.7426	29267.7	6265.01	32.7426	5588.4	32.7426	31781.1	6771.1
32.7681	37152.7	5605.45	32.7681	27350	6303.49	32.7681	5434.4	32.7681	30568.4	6628.09
32.7935	34184.6	5095.37	32.7935	26424.2	5934.96	32.7935	5582.92	32.7935	29973.2	6683.08
32.819	36671.3	5385.41	32.819	28055.3	6496.04	32.819	5269.36	32.819	30634.6	6369.53
32.8445	34565.6	5105.37	32.8445	29113.4	6154.98	32.8445	5467.37	32.8445	29620.5	6507.06
32.87	35528.2	5170.37	32.87	29510.2	6221.03	32.87	5417.9	32.87	31803.1	6595.07
32.8955	36310.3	5500.45	32.8955	27790.8	6028.48	32.8955	5489.41	32.8955	30281.8	6446.56
32.9209	34685.9	5245.41	32.9209	28165.5	6358.51	32.9209	5692.93	32.9209	32596.9	6435.56
32.9464	36851.8	5160.38	32.9464	29686.6	6243.03	32.9464	5802.94	32.9464	31560.6	6589.57
32.9719	34485.4	5200.37	32.9719	29863	6011.97	32.9719	5472.89	32.9719	31450.3	6358.54
32.9974	34926.6	5255.39	32.9974	27283.8	6567.58	32.9974	5621.43	32.9974	30215.7	6578.58
33.0229	33162	5400.4	33.0229	28870.9	6248.51	33.0229	5406.9	33.0229	29907.1	6721.6
33.0483	34966.7	5135.38	33.0483	27901	6121.98	33.0483	5549.91	33.0483	32398.4	6738.1
33.0738	36490.8	5295.4	33.0738	29179.6	6121.97	33.0738	5494.91	33.0738	31340.1	6369.53
33.0993	35026.8	5430.41	33.0993	28672.5	5912.95	33.0993	5676.41	33.0993	29510.2	6116.49
33.1248	34385.1	5380.41	33.1248	27173.6	6320.03	33.1248	5434.41	33.1248	32222	6237.51
33.1503	33944	5150.38	33.1503	28562.3	5846.95	33.1503	5538.91	33.1503	31913.4	6237.52
33.1757	34766.1	5425.42	33.1757	26754.8	6314.51	33.1757	5714.92	33.1757	32332.3	6397.03
33.2012	34926.6	5415.42	33.2012	28915	5929.45	33.2012	5687.44	33.2012	30171.6	6617.1
33.2267	35066.9	5380.42	33.2267	27372	6072.49	33.2267	5731.44	33.2267	31229.9	6452.05
33.2522	35628.5	5070.36	33.2522	28452.1	6160.48	33.2522	5467.41	33.2522	32310.2	6232.02
33.2777	32781	5290.4	33.2777	28386	6006.47	33.2777	5379.39	33.2777	29135.5	6006.47
33.3031	36029.6	5535.42	33.3031	28386	5973.44	33.3031	5412.39	33.3031	30612.5	6787.63
33.3286	34946.6	5400.43	33.3286	28121.5	6248.51	33.3286	5769.94	33.3286	29730.7	6441.05
33.3541	32660.7	5155.39	33.3541	27658.6	6143.99	33.3541	5676.43	33.3541	31494.4	6727.08
33.3796	33282.3	4960.36	33.3796	26688.7	6044.97	33.3796	5681.92	33.3796	30678.7	6463.05
33.4051	33883.8	5525.43	33.4051	30303.9	6237.52	33.4051	5439.89	33.4051	31075.5	6248.52
33.4305	35167.2	5145.4	33.4305	27658.6	6402.53	33.4305	5571.9	33.4305	31207.8	6430.03
33.456	35407.9	5140.38	33.456	28143.5	6331.03	33.456	5582.91	33.456	30590.5	6551.06
33.4815	34706	4955.34	33.4815	28408	6567.56	33.4815	5846.94	33.4815	30788.9	6413.53
33.507	31999.1	5265.4	33.507	28253.7	6391.55	33.507	5692.94	33.507	30744.8	6259.51
33.5325	33162	5230.39	33.5325	28518.2	6110.97	33.5325	6088.97	33.5325	32266.1	6391.53
33.5579	32781	5355.43	33.5579	28893	6281.51	33.5579	5544.41	33.5579	31737	6099.98
33.5834	35728.7	5435.42	33.5834	28143.5	6193.52	33.5834	5544.42	33.5834	30215.7	6501.56
33.6089	34304.9	5355.44	33.6089	28033.3	6066.98	33.6089	5637.93	33.6089	30568.4	6474.04
33.6344	34084.3	5030.34	33.6344	26314	5819.45	33.6344	5890.96	33.6344	31053.5	6292.51
33.6599	36932.1	5390.41	33.6599	28584.4	5582.93	33.6599	5263.86	33.6599	32596.9	6595.06
33.6853	35548.2	5260.39	33.6853	29003.2	6419.03	33.6853	5500.42	33.6853	32508.7	6441.04
33.7108	32640.7	5185.38	33.7108	28716.6	6248.54	33.7108	5516.92	33.7108	32222	6776.6
33.7363	35227.4	5290.39	33.7363	26821	5929.46	33.7363	5285.87	33.7363	31119.6	6281.52
33.7618	35147.2	5280.41	33.7618	28231.7	6292.52	33.7618	5599.42	33.7618	29973.2	6386.04
33.7873	33863.8	5465.43	33.7873	28187.6	6248.53	33.7873	5428.89	33.7873	28297.8	6644.57
33.8127	34806.2	5690.47	33.8127	28319.8	6320.04	33.8127	5665.42	33.8127	30899.1	6369.53
33.8382	33041.7	5160.38	33.8382	28077.4	6380.54	33.8382	5599.41	33.8382	30259.8	5769.95
33.8637	33462.8	5440.41	33.8637	27570.4	6105.49	33.8637	6127.47	33.8637	31472.4	6364.05
33.8892	33703.4	5565.47	33.8892	28297.8	6022.97	33.8892	5830.46	33.8892	29752.7	6127.48
33.9147	35728.7	5500.43	33.9147	27812.9	5681.93	33.9147	5786.44	33.9147	32200	6512.57
33.9401	32620.6	5410.42	33.9401	27592.4	6187.99	33.9401	5709.43	33.9401	33721.5	6033.98
33.9656	35548.2	5435.42	33.9656	29113.4	6518.04	33.9656	5824.94	33.9656	28760.7	6617.09
33.9911	35628.5	5605.46	33.9911	27768.8	6237.51	33.9911	6077.98	33.9911	29554.3	6776.6
34.0166	35427.9	5310.42	34.0166	27085.5	6144.01	34.0166	5648.94	34.0166	30612.5	6611.55
34.0421	34405.2	5275.4	34.0421	27129.6	6281.53	34.0421	5461.9	34.0421	29532.3	6496.07
34.0675	32540.4	5170.39	34.0675	29069.3	6309.03	34.0675	5610.42	34.0676	30215.7	6358.54
34.093	33863.8	5325.41	34.093	26732.8	6237.51	34.093	5566.41	34.093	30414.1	6842.6
34.1185	32380	5140.38	34.1185	28033.3	6633.58	34.1185	5384.89	34.1185	30237.7	6496.05
34.144	34806.2	5165.38	34.144	28474.1	6298.02	34.144	5599.42	34.144	31141.7	6710.62
34.1695	31417.7	5315.39	34.1695	26358.1	6265.03	34.1695	5797.45	34.1695	29774.8	6512.57
34.1949	34665.9	5510.45	34.1949	26688.7	6226.51	34.1949	5692.91	34.195	30568.4	6595.05
34.2204	35768.8	5480.43	34.2204	28033.3	6281.53	34.2204	5709.43	34.2204	30193.6	6595.08
34.2459	32881.3	5530.45	34.2459	27768.8	6160.51	34.2459	5852.46	34.2459	29157.5	6606.08
34.2714	32961.5	5425.42	34.2714	27151.6	6176.98	34.2714	5665.42	34.2714	28937.1	6325.52
34.2969	33643.2	5325.39	34.2969	26865.1	6441.04	34.2969	5758.94	34.2969	30634.6	6011.96
34.3223	33262.2	5285.42	34.3223	25829.2	6116.48	34.3224	5390.39	34.3224	28738.7	6176.99
34.3478	32560.5	5235.4	34.3478	28275.8	6177.01	34.3478	5929.46	34.3478	29444.1	6298.02
34.3733	35728.7	5455.44	34.3733	27482.2	6336.52	34.3733	5791.95	34.3733	29333.9	6804.13
34.3988	32961.5	5745.46	34.3988	28297.8	6254.02	34.3988	5428.87	34.3988	30634.6	6419.07
34.4243	32921.4	5440.43	34.4243	27460.2	6298.01	34.4243	5401.39	34.4243	30017.3	5945.95
34.4497	36049.6	5705.48	34.4497	28011.2	6000.99	34.4498	5527.91	34.4498	29664.5	6094.49
34.4752	32560.5	5505.45	34.4752	27350	5978.95	34.4752	5379.37	34.4752	30899.1	6325.51
34.5007	33522.9	5295.38	34.5007	28033.3	5951.47	34.5007	5687.43	34.5007	32067.7	6259.52
34.5262	33302.3	5505.43	34.5262	27239.8	6743.59	34.5262	5753.45	34.5262	29907.1	6578.57
34.5517	32781	5500.43	34.5517	25807.1	6413.54	34.5517	5500.4	34.5517	29973.2	5896.46
34.5771	34084.3	5515.44	34.5771	27856.9	6121.97	34.5772	5670.92	34.5772	31582.6	6507.06
34.6026	33081.8	5275.4	34.6026	27746.7	6259.52	34.6026	5912.94	34.6026	27460.2	6226.51
34.6281	34084.3	5505.45	34.6281	26203.8	6331.02	34.6281	5604.92	34.6281	29201.6	5934.95
34.6536	33262.2	5445.43	34.6536	27173.6	5923.95	34.6536	5626.93	34.6536	29466.1	6793.09
34.6791	35107.1	5550.44	34.6791	27790.8	6088.98	34.6791	5808.47	34.6791	29422.1	6132.98
34.7045	33743.5	5290.4	34.7045	27063.4	6264.99	34.7046	5505.9	34.7046	30766.9	6523.57
34.73	33823.7	5640.47	34.73	27790.8	6033.96	34.73	5593.94	34.73	31472.4	6077.97
34.7555	33001.6	5685.47	34.7555	27372	6198.99	34.7555	5577.42	34.7555	29929.1	6402.54
34.781	33944	5455.43	34.781	29069.3	6248.51	34.781	5615.89	34.781	29995.2	6512.56
34.8065	32540.4	4930.33	34.8065	28011.2	5736.94	34.8065	5599.41	34.8065	29840.9	5901.95
34.8319	34264.8	5445.42	34.8319	27592.4	6353.03	34.832	5467.4	34.832	28386	6507.06
34.8574	34164.6	5480.43	34.8574	26776.9	6099.98	34.8574	5621.42	34.8574	30105.5	6182.51
34.8829	34104.4	5325.43	34.8829	28540.3	6226.49	34.8829	5923.95	34.8829	29047.3	6452.04
34.9084	31317.5	5375.41	34.9084	28209.6	6138.49	34.9084	5846.96	34.9084	29223.7	6193.49
34.9339	32400.1	5310.39	34.9339	27482.2	6177.02	34.9339	5753.43	34.9339	30325.9	6501.54
34.9594	33262.2	5160.38	34.9594	25608.8	6364.05	34.9594	5918.47	34.9594	32442.5	6523.57
34.9848	36250.2	5175.39	34.9848	27129.6	6237.53	34.9848	5582.92	34.9848	30237.7	6479.55
35.0103	31818.7	5625.44	35.0103	26865.1	6314.52	35.0103	5874.46	35.0103	30766.9	6298.03
35.0358	35267.5	5075.38	35.0358	28738.7	6331.03	35.0358	5329.86	35.0358	30678.7	6237.51
35.0613	33041.7	5315.4	35.0613	26821	6177.01	35.0613	5615.92	35.0613	31141.7	6331.02
35.0868	34304.9	5715.46	35.0868	28033.3	6165.99	35.0868	5637.92	35.0868	30149.6	6215.51
35.1122	33322.4	5360.41	35.1122	27702.6	6633.57	35.1122	5379.37	35.1122	29179.6	6270.54
35.1377	33683.3	5590.47	35.1377	27548.3	5896.45	35.1377	5967.96	35.1377	30105.5	5918.46
35.1632	33863.8	5195.39	35.1632	26049.6	6242.99	35.1632	5731.44	35.1632	31229.9	6149.53
35.1887	34365.1	5380.42	35.1887	26270	6507.06	35.1887	5280.36	35.1887	30458.2	6699.57
35.2142	32981.5	5750.48	35.2142	28562.3	6066.99	35.2142	5560.91	35.2142	28848.9	6457.55
35.2396	34084.3	5395.41	35.2396	26314	6039.48	35.2396	5549.9	35.2396	30061.4	6386.05
35.2651	34706	5565.44	35.2651	26203.8	6303.54	35.2651	5313.39	35.2651	29025.2	6204.51
35.2906	35187.3	5310.41	35.2906	26931.2	6044.96	35.2906	5703.91	35.2906	30436.2	6364.02
35.3161	35468	5295.4	35.3161	27173.6	5907.45	35.3161	5764.43	35.3161	31648.8	6061.48
35.3416	32901.3	5355.43	35.3416	26137.7	6309.01	35.3416	5791.94	35.3416	29311.8	6413.52
35.367	33302.3	5290.41	35.367	27680.6	6248.53	35.367	5896.47	35.367	30259.8	6391.54
35.3925	35187.3	5185.4	35.3925	28408	5934.95	35.3925	5868.96	35.3925	30634.6	6226.48
35.418	33923.9	5160.38	35.418	27504.3	6248.48	35.418	5560.92	35.418	31450.3	6375.04
35.4435	33522.9	5620.47	35.4435	28430.1	6600.58	35.4435	5714.93	35.4435	31141.7	6077.99
35.469	31939	5360.41	35.469	26798.9	5989.96	35.469	5467.37	35.469	29951.1	6226.51
35.4944	36049.6	5445.42	35.4944	27989.2	6083.49	35.4944	5786.45	35.4944	29554.3	6386.03
35.5199	33964	5390.42	35.5199	28011.2	6353.04	35.5199	5362.89	35.5199	28738.7	6369.53
35.5454	34104.4	5305.41	35.5454	27438.1	6275.99	35.5454	5577.41	35.5454	29664.5	6463.05
35.5709	34385.1	5215.38	35.5709	27614.5	6397.03	35.5709	5390.37	35.5709	29135.5	6138.49
35.5964	36109.8	5030.36	35.5964	27856.9	6364.03	35.5964	5692.92	35.5964	29554.3	6276.03
35.6218	33563	5015.34	35.6218	26666.7	6254.02	35.6218	5747.95	35.6218	32420.5	6358.52
35.6473	34665.9	5180.38	35.6473	27327.9	6028.48	35.6473	5835.94	35.6473	31075.5	6116.48
35.6728	35267.5	5320.41	35.6728	28518.2	6210.02	35.6728	5494.9	35.6728	30436.2	6281.51
35.6983	32580.5	5185.39	35.6983	29223.7	6413.53	35.6983	5445.4	35.6983	31185.8	6165.97
35.7238	34044.2	5230.39	35.7238	30987.3	6402.54	35.7238	5643.43	35.7238	29488.2	6116.51
35.7492	33663.3	5335.41	35.7492	30855.1	6094.49	35.7492	5978.98	35.7492	31648.8	5868.96
35.7747	34685.9	5310.42	35.7747	28606.4	5874.46	35.7747	5588.44	35.7747	33743.5	5808.44
35.8002	35046.9	5355.41	35.8002	29466.1	6149.49	35.8002	5830.46	35.8002	34868.2	6188.01
35.8257	35949.3	5295.39	35.8257	31869.3	6171.48	35.8257	5604.9	35.8257	33809.7	6199.02
35.8512	35448	5495.43	35.8512	30833	6072.48	35.8512	5676.41	35.8512	35662.1	6259.52

## Sheet: Figure 4 Summary
10Zn FTS zinc 5093		14.614		16.0734			17.75				21.1781
		26867.5		4296.44			1954.48				47440.2				80558.6
		0.41204		0.60303			0.4				0.66547
		0.333515		0.053333			0.0242616				0.588891				1
10Zn FTS + 1 mM citrate zinc		14.5926		16.046			17.7312				21.199
		53994.9		26389.2			2597.2				613.107				83594.4
		0.39285		0.49849			0.55764				0.6
		0.645915		0.315681			0.0310691				0.00733432				1
10Zn FTS + 1 mM GSH zinc 6055		14.6517		16.317	16.5669	17.1481	17.7141			19.982
		3438.45		507659	607884	21371.3	37754.7			15892.5					1.194e+06
		0.45096		0.36892	0.5453	0.35092	0.6			1.4
		0.00287978		0.425175	0.509116	0.0178989	0.0316203			0.0133103					1
10Zn FTS + 1 mM cysteine zinc 5800		14.6522		16.004		17.1811	17.7832	18.3685	18.7989	20.0218
		24019.9		11111.5		606358	922459	107333	112517	28672.4					1.81247e+06
		0.45284		0.45018		0.55419	0.53381	0.38791	0.87693	0.94008
		0.0132525		0.00613057		0.334548	0.508951	0.0592191	0.0620793	0.0158195					1
10Zn FTS sulfur 60000			15.2843			17.2818	17.8842	18.8177			21.1958			25.4672
			486213			5.05566e+06	5.96815e+06	962728			1.28681e+06			611348	1.43709e+07
			0.45913			0.40218	1.00284	0.74262			0.98248			0.55316
			0.0338331			0.351798	0.415294	0.0669914			0.0895429			0.0425406	1
10Zn FTS + 1 mM GSH sulfur 26000	14.2886	14.7225	15.2198	15.7636	16.6502	17.2605	17.8117	18.5367						25.4573
	708160	457271	875897	1.27946e+06	1.22342e+06	5.64226e+06	4.85437e+06	1.07192e+06						1.98733e+06	1.81001e+07
	0.52028	0.35777	0.4	0.5	0.68446	0.39557	0.79385	0.66186						0.57672
	0.0391247	0.0252634	0.0483918	0.0706882	0.0675921	0.311725	0.268196	0.0592218						0.109797	1
10Zn FTS + 1 mM cysteine sulfur 28000			15.2254	15.7804	17.182	17.2904	17.8129	18.2487			21.2323			25.4546
			721136	224091	2.47765e+06	4.52916e+06	1.99096e+06	8.17404e+06			292044			1.62025e+06	2.00293e+07
			0.39081	0.74538	0.38101	0.44733	0.51221	1.1224			0.8138			0.58063
			0.036004	0.0111882	0.123701	0.226126	0.0994021	0.408104			0.0145808			0.0808938	1

## Sheet: Figure 5 Data
Elution Volume 10uM Zn CYT (mL)	S32 10uM Zn CYT	67Zn 10uM Zn CYT	Elution Volume 10uM Zn CYT + 2uM 67Zn	S32 10uM Zn CYT + 2uM 67Zn	67Zn 10uM Zn CYT + 2uM 67Zn	Elution Volume 10uM Zn CYT + 5uM 67Zn (mL)	S32 10uM Zn CYT + 5uM 67Zn	67Zn 10uM Zn CYT + 5uM 67Zn	Elution Volume 10uM Zn CYT + 10uM 67Zn (mL)	S32 10uM Zn CYT + 10uM 67Zn	67Zn 10uM Zn CYT + 10uM 67Zn	Elution Volume 10uM Zn CYT + 20uM 67Zn (mL)	S32 10uM Zn CYT + 20uM 67Zn	67Zn 10uM Zn CYT + 20uM 67Zn	Elution Volume 10uM Zn CYT + 50uM 67Zn (mL)	S32 10uM Zn CYT + 50uM 67Zn	67Zn 10uM Zn CYT + 50uM 67Zn
0.0260637	22779.8	515.01	0.0260643	423.31	252595	0.0260638	351.75	183477	0.0260654	682.011	54266.1	0.0260782	657.92	38530	0.0260643	866.282	35325.4
0.0515438	22920.1	450.01	0.0515444	489.61	255943	0.0515439	336	169948	0.0515455	654.511	52654.2	0.0515583	571.21	39900.8	0.0515445	987.032	36483.4
0.077024	23541.2	430.01	0.0770246	474.31	251535	0.0770241	346.5	166185	0.0770257	572.011	56717.6	0.0770385	759.92	39614.3	0.0770246	861.032	35599.1
0.102504	22299	490.01	0.102505	464.11	251618	0.102504	346.5	201002	0.102506	621.511	57799.9	0.102519	714.02	35481.9	0.102505	955.532	33641.1
0.127984	24042.1	455.01	0.127985	448.81	250205	0.127984	404.26	164868	0.127986	599.511	59545	0.127999	632.41	42683.8	0.127985	913.532	37115.1
0.153464	23421	655.02	0.153465	561.01	250454	0.153465	320.25	183987	0.153466	814.022	54001.2	0.153479	836.431	39778	0.153465	1060.54	33409.6
0.178945	22258.9	545.01	0.178945	510.01	252180	0.178945	399.01	162041	0.178946	775.522	53228.3	0.178959	724.22	36832	0.178945	1055.29	37241.4
0.204425	24122.2	645.02	0.204425	464.11	249727	0.204425	393.76	218145	0.204426	803.022	58285.8	0.204439	581.41	38407.2	0.204425	1170.8	32609.7
0.229905	23140.5	540.01	0.229906	428.41	256816	0.229905	414.76	169565	0.229907	682.011	55215.8	0.229919	714.02	40964.8	0.229906	1176.05	37515.2
0.255385	23561.2	500.01	0.255386	530.41	250517	0.255385	399.01	194505	0.255387	792.022	58484.6	0.2554	627.31	36750.2	0.255386	992.282	37157.2
0.280865	23641.3	595.01	0.280866	346.8	245924	0.280865	325.5	167525	0.280867	561.011	62350.8	0.28088	535.51	38611.8	0.280866	1155.05	33072.8
0.306345	22639.6	570.01	0.306346	484.51	249332	0.306345	346.5	175264	0.306347	544.511	55657.4	0.30636	601.81	36054.7	0.306346	887.282	35788.6
0.331825	24342.6	405.01	0.331826	535.51	250766	0.331826	420.01	166993	0.331827	654.511	59169.4	0.33184	596.71	42745.2	0.331826	955.532	36651.8
0.357306	23280.7	470.01	0.357306	443.71	253073	0.357306	315	199724	0.357307	660.011	60981	0.35732	627.31	41087.6	0.357306	1055.29	33451.7
0.382786	23140.5	570.01	0.382786	387.61	253302	0.382786	346.5	180029	0.382788	632.511	55370.3	0.3828	550.81	39389.3	0.382786	850.532	32083.4
0.408266	22519.4	615.01	0.408266	453.91	251514	0.408266	336	164188	0.408268	588.511	61864.7	0.40828	591.61	39102.8	0.408267	924.032	34567.4
0.433746	23020.2	455.01	0.433747	530.41	249644	0.433746	388.51	163359	0.433748	671.011	63212.6	0.433761	770.12	37200.2	0.433747	876.782	37157.2
0.459226	24362.7	615.01	0.459227	453.91	248771	0.459226	383.26	186988	0.459228	577.511	57689.4	0.459241	708.92	37445.7	0.459227	981.782	34441.1
0.484706	22178.8	515.01	0.484707	540.61	249810	0.484706	404.26	176392	0.484708	572.011	63345.1	0.484721	698.72	36136.5	0.484707	945.032	33325.4
0.510186	23461	405.01	0.510187	484.51	238197	0.510187	336	164740	0.510188	583.011	62660.2	0.510201	540.61	36913.8	0.510187	913.532	33620.1
0.535667	23180.5	410.01	0.535667	443.71	256670	0.535667	367.5	167928	0.535668	676.511	53979.1	0.535681	714.02	37220.6	0.535667	971.282	33767.5
0.561147	23180.5	520.01	0.561147	418.21	246485	0.561147	388.51	183413	0.561149	698.522	63521.9	0.561161	601.81	37404.8	0.561148	808.521	34841.1
0.586627	23861.8	500.01	0.586628	474.31	255610	0.586627	456.76	161404	0.586629	687.522	58639.3	0.586642	657.92	38857.3	0.586628	876.782	35999.1
0.612107	23821.7	515.01	0.612108	392.71	246714	0.612107	341.25	160214	0.612109	649.011	56894.3	0.612122	586.51	41169.4	0.612108	897.782	36125.4
0.637587	21617.8	495.01	0.637588	397.81	248251	0.637587	325.5	158663	0.637589	616.011	72805.7	0.637602	606.91	39450.6	0.637588	808.521	35830.7
0.663067	23561.2	530.01	0.663068	423.31	250662	0.663068	325.5	185711	0.663069	522.511	59456.6	0.663082	708.92	38816.4	0.663068	850.532	35809.6
0.688548	23200.6	445.01	0.688548	397.81	244324	0.688548	372.75	154691	0.688549	649.011	57225.6	0.688562	657.92	41333.1	0.688548	1002.79	36651.8
0.714028	22779.8	525.01	0.714028	433.51	247919	0.714028	383.26	169225	0.714029	627.011	58440.4	0.714042	561.01	37854.8	0.714028	887.282	34483.2
0.739508	21457.6	575.01	0.739509	433.51	246942	0.739508	357	165165	0.73951	781.022	63809.2	0.739522	627.31	37241.1	0.739509	924.032	35788.6
0.764988	23581.2	510.01	0.764989	464.11	250143	0.764988	309.75	167843	0.76499	583.011	65709.7	0.765003	668.12	39348.3	0.764989	939.782	35451.7
0.790468	23120.4	540.01	0.790469	484.51	245405	0.790468	336	171458	0.79047	616.011	59699.6	0.790483	693.62	40248.6	0.790469	861.032	34651.7
0.815948	21657.9	460.01	0.815949	453.91	242828	0.815948	378.01	186371	0.81595	775.522	66195.9	0.815963	652.82	38243.5	0.815949	1018.54	34420.1
0.841429	23320.8	460.01	0.841429	504.91	248418	0.841429	304.5	160363	0.84143	649.011	60892.6	0.841443	693.62	40412.3	0.841429	966.032	34588.5
0.866909	22819.9	495.01	0.866909	438.61	244864	0.866909	393.76	171564	0.86691	643.511	58506.7	0.866923	754.82	40228.2	0.866909	892.532	35220.1
0.892389	22960.1	465.01	0.892389	489.61	252221	0.892389	383.26	158217	0.89239	561.011	57380.2	0.892403	729.32	40044	0.892389	897.782	33999
0.917869	22799.8	545.01	0.91787	510.01	245425	0.917869	383.26	162764	0.917871	748.022	58771.8	0.917883	744.62	37957.1	0.91787	1029.04	34967.5
0.943349	22860	425.01	0.94335	362.1	247753	0.943349	409.51	176519	0.943351	561.011	56695.5	0.943364	642.62	38693.6	0.94335	981.782	33430.6
0.968829	22739.8	445.01	0.96883	448.81	243493	0.968829	357	185988	0.968831	561.011	57313.9	0.968844	520.21	42786.1	0.96883	987.032	37915.3
0.994309	23681.4	460.01	0.99431	413.11	240232	0.994309	309.75	193653	0.994311	643.511	57998.7	0.994324	744.62	45262.7	0.99431	1002.79	33956.9
1.01979	23681.4	565.01	1.01979	479.41	247836	1.01979	372.75	171373	1.01979	671.011	56010.8	1.0198	596.71	38386.8	1.01979	987.032	33367.5
1.04527	23701.5	530.01	1.04527	438.61	246859	1.04527	330.75	153311	1.04527	616.011	61643.8	1.04528	708.92	40780.6	1.04527	992.282	35830.7
1.07075	21738	575.01	1.07075	469.21	246672	1.07075	330.75	164676	1.07075	715.022	52477.5	1.07076	637.52	37384.3	1.07075	981.782	33220.1
1.09623	23521.1	490.01	1.09623	484.51	250267	1.09623	320.25	166207	1.09623	594.011	59257.8	1.09624	550.81	40228.2	1.09623	871.532	33514.8
1.12171	23200.6	460.01	1.12171	474.31	249872	1.12171	388.51	165208	1.12171	610.511	65621.3	1.12172	698.72	41558.2	1.12171	913.532	36588.7
1.14719	22960.1	455.01	1.14719	504.91	246859	1.14719	351.75	174307	1.14719	654.511	47951.8	1.1472	652.82	38693.6	1.14719	945.032	34188.5
1.17267	23921.9	470.01	1.17267	428.41	241104	1.17267	346.5	173138	1.17267	731.522	66593.8	1.17268	561.01	42458.7	1.17267	913.532	35999.1
1.19815	22619.5	500.01	1.19815	464.11	247399	1.19815	351.75	158876	1.19815	709.522	59103.2	1.19817	668.12	37282	1.19815	1002.79	32714.9
1.22363	22619.5	555.01	1.22363	438.61	250641	1.22363	351.75	163784	1.22363	566.511	55105.3	1.22365	606.91	42233.5	1.22363	1002.79	36757.1
1.24911	22198.8	405.01	1.24911	479.41	241458	1.24911	372.75	188883	1.24911	588.511	51241.1	1.24913	714.02	40596.5	1.24911	1013.29	36357.1
1.27459	23160.5	430.01	1.27459	515.11	244802	1.27459	367.5	185945	1.27459	649.011	55039.1	1.27461	576.31	38795.9	1.27459	918.782	35409.6
1.30007	23741.5	465.01	1.30007	601.81	247503	1.30007	330.75	164039	1.30007	808.522	60163.5	1.30009	510.01	37588.9	1.30007	950.282	34125.3
1.32555	22819.9	450.01	1.32555	443.71	250725	1.32555	351.75	166611	1.32555	643.511	57402.3	1.32557	744.62	40473.7	1.32555	882.032	33367.5
1.35103	23501.1	525.01	1.35103	306	249166	1.35103	304.5	168779	1.35103	665.511	62505.5	1.35105	627.31	43870.8	1.35103	861.032	34588.5
1.37651	21818.2	465.01	1.37651	499.81	250683	1.37651	362.25	170692	1.37651	654.511	61754.3	1.37653	601.81	36422.9	1.37651	939.782	35114.8
1.40199	21838.2	520.01	1.40199	408.01	253115	1.40199	325.5	156730	1.40199	588.511	61820.5	1.40201	759.92	36341	1.40199	924.032	32904.4
1.42747	22359.1	505.01	1.42747	418.21	244740	1.42747	404.26	190161	1.42747	649.011	62660.2	1.42749	657.92	39962.2	1.42747	903.032	34630.6
1.45295	23100.4	505.01	1.45295	474.31	255381	1.45295	393.76	234668	1.45295	726.022	59589.2	1.45297	673.22	40350.9	1.45295	992.282	33304.3
1.47843	24022	575.01	1.47843	510.01	248043	1.47843	425.26	181966	1.47843	737.022	61091.4	1.47845	540.61	38836.8	1.47843	892.532	35725.4
1.50391	24523	535.01	1.50391	433.51	246901	1.50391	320.25	195591	1.50391	660.011	66262.2	1.50393	627.31	38530	1.50391	929.282	34062.2
1.52939	22258.9	510.01	1.52939	418.21	246111	1.52939	383.26	177242	1.52939	588.511	61953.1	1.52941	759.92	35911.5	1.52939	866.282	34083.2
1.55487	23380.9	510.01	1.55487	494.71	242018	1.55487	325.5	163656	1.55487	610.511	62284.5	1.55489	668.12	39041.4	1.55487	824.271	34504.3
1.58035	23100.4	500.01	1.58035	561.01	250496	1.58035	367.5	168587	1.58035	588.511	60671.7	1.58037	617.11	40330.5	1.58035	845.282	36209.7
1.60583	22619.5	515.01	1.60583	428.41	246443	1.60583	330.75	184541	1.60583	605.011	58948.5	1.60585	555.91	38775.5	1.60583	924.032	34904.3
1.63131	23621.3	480.01	1.63131	362.1	244615	1.63131	351.75	183051	1.63131	654.511	55193.7	1.63133	688.52	38959.6	1.63131	798.021	35851.7
1.65679	22218.8	350	1.65679	402.91	236432	1.65679	378.01	174860	1.6568	671.011	57645.2	1.65681	637.52	37548	1.65679	955.532	34314.8
1.68227	22419.2	475.01	1.68227	413.11	243805	1.68227	325.5	188542	1.68228	665.511	59986.8	1.68229	612.01	37854.8	1.68227	929.282	35388.5
1.70775	22118.7	440.01	1.70775	387.61	238654	1.70775	372.75	159471	1.70776	649.011	58793.9	1.70777	617.11	39655.2	1.70775	981.782	33493.8
1.73323	23100.4	475.01	1.73323	413.11	241582	1.73323	220.5	186690	1.73324	660.011	57424.4	1.73325	688.52	37363.9	1.73323	871.532	34167.5
1.75871	22499.3	485.01	1.75871	479.41	246901	1.75871	330.75	157346	1.75872	803.022	61710.1	1.75873	530.41	39552.9	1.75871	819.021	34946.4
1.78419	22479.3	405.01	1.78419	341.7	250475	1.78419	357	167014	1.7842	517.011	53669.9	1.78421	596.71	41353.6	1.78419	960.782	37073
1.80967	23060.3	545.01	1.80967	408.01	249270	1.80967	393.76	183604	1.80968	610.511	59036.9	1.80969	591.61	38407.2	1.80967	966.032	36146.5
1.83515	22238.9	660.02	1.83515	499.81	246153	1.83515	341.25	153099	1.83516	544.511	57115.1	1.83517	581.41	45446.9	1.83516	924.032	33346.4
1.86063	22439.2	545.01	1.86064	397.81	240897	1.86063	388.51	157516	1.86064	731.522	56717.6	1.86065	678.32	38877.8	1.86064	955.532	36062.3
1.88611	23481.1	520.01	1.88612	418.21	247711	1.88611	367.5	163784	1.88612	665.511	56739.7	1.88613	765.02	36750.2	1.88612	892.532	32736
1.91159	24082.2	425.01	1.9116	484.51	244677	1.91159	488.26	154543	1.9116	671.011	55127.4	1.91161	540.61	37977.6	1.9116	819.021	34251.7
1.93707	22819.9	540.01	1.93708	489.61	240544	1.93708	388.51	161595	1.93708	704.022	54663.7	1.93709	734.42	40310	1.93708	960.782	32988.6
1.96256	22439.2	505.01	1.96256	469.21	239484	1.96256	351.75	169225	1.96256	698.522	57225.6	1.96257	627.31	35481.9	1.96256	939.782	35178
1.98804	24623.2	630.02	1.98804	428.41	236494	1.98804	325.5	163848	1.98804	627.011	60517	1.98805	540.61	38570.9	1.98804	929.282	35135.9
2.01352	22679.7	655.02	2.01352	392.71	247877	2.01352	362.25	164868	2.01352	610.511	51174.8	2.01353	637.52	36668.3	2.01352	903.032	32315
2.039	22659.6	585.01	2.039	464.11	244740	2.039	299.25	165675	2.039	621.511	52212.6	2.03901	663.02	39102.8	2.039	929.282	35957
2.06448	22960.1	610.01	2.06448	418.21	242309	2.06448	372.75	179434	2.06448	682.011	59920.5	2.06449	606.91	40514.6	2.06448	929.282	34904.3
2.08996	22880	640.02	2.08996	459.01	244532	2.08996	341.25	183987	2.08996	731.522	56540.9	2.08997	596.71	37650.3	2.08996	971.282	34399
2.11544	22599.5	725.02	2.11544	520.21	240668	2.11544	425.26	153035	2.11544	561.011	54464.9	2.11545	708.92	38693.6	2.11544	950.282	33788.5
2.14092	22839.9	785.02	2.14092	484.51	231865	2.14092	367.5	166313	2.14092	660.011	59059	2.14093	673.22	40269.1	2.14092	1055.29	39621.1
2.1664	22459.3	650.02	2.1664	382.51	240128	2.1664	299.25	182391	2.1664	638.011	57291.8	2.16641	657.92	37261.6	2.1664	1018.54	33072.8
2.19188	22018.5	705.02	2.19188	459.01	243805	2.19188	477.76	160214	2.19188	764.522	58020.8	2.19189	581.41	38407.2	2.19188	924.032	37999.5
2.21736	23040.3	740.02	2.21736	484.51	238965	2.21736	299.25	173669	2.21736	605.011	65046.7	2.21737	754.82	37507.1	2.21736	855.782	35683.3
2.24284	21858.2	740.02	2.24284	459.01	242226	2.24284	383.26	174839	2.24284	599.511	55767.9	2.24285	724.22	37813.9	2.24284	897.782	34293.8
2.26832	22819.9	775.02	2.26832	387.61	245924	2.26832	351.75	177796	2.26832	660.011	58374.2	2.26833	606.91	38570.9	2.26832	1076.29	33788.5
2.2938	22639.6	710.02	2.2938	397.81	240689	2.2938	399.01	199894	2.2938	649.011	65908.6	2.29381	637.52	40412.3	2.2938	897.782	33409.6
2.31928	22238.9	695.02	2.31928	489.61	245945	2.31928	362.25	199980	2.31928	643.511	54663.7	2.31929	581.41	40821.6	2.31928	971.282	32672.8
2.34476	23180.5	725.02	2.34476	494.71	241603	2.34476	357	161595	2.34476	555.511	63720.8	2.34477	683.42	34704.7	2.34476	871.532	34714.8
2.37024	23561.2	625.02	2.37024	469.21	239090	2.37024	372.75	173244	2.37024	748.022	62969.5	2.37025	714.02	37507.1	2.37024	813.771	34567.4
2.39572	22699.7	680.02	2.39572	423.31	243535	2.39572	378.01	147770	2.39572	627.011	59832.2	2.39573	601.81	40514.6	2.39572	913.532	34925.4
2.4212	23421	570.01	2.4212	443.71	237968	2.4212	330.75	171415	2.4212	621.511	52035.9	2.42121	601.81	38366.3	2.4212	913.532	35830.7
2.44668	23320.8	765.02	2.44668	484.51	242101	2.44668	399.01	176498	2.44668	687.522	55856.2	2.44669	663.02	43174.9	2.44668	997.532	37852.1
2.47216	22579.5	760.02	2.47216	510.01	240627	2.47216	393.76	156624	2.47216	682.011	60539.1	2.47217	739.52	37404.8	2.47216	918.782	32988.6
2.49764	21657.9	655.02	2.49764	402.91	237802	2.49764	388.51	152695	2.49764	671.011	59810.1	2.49765	719.12	37527.5	2.49764	913.532	36230.7
2.52312	23000.2	640.02	2.52312	448.81	238820	2.52312	378.01	159747	2.52312	693.022	59633.3	2.52313	744.62	42131.2	2.52312	882.032	33914.8
2.5486	23601.3	600.01	2.5486	433.51	246651	2.5486	383.26	220748	2.5486	693.022	59788	2.54861	601.81	37548	2.5486	845.282	35641.2
2.57408	24583.1	535.01	2.57408	464.11	240647	2.57408	304.5	159428	2.57408	665.511	55547	2.57409	744.62	37282	2.57408	966.032	32862.3
2.59956	23060.3	600.01	2.59956	402.91	241811	2.59956	357	174435	2.59956	698.522	54155.7	2.59957	678.32	39696.2	2.59956	1029.04	35472.8
2.62504	22940.1	580.01	2.62504	576.31	241229	2.62504	420.01	153566	2.62504	682.011	56408.4	2.62505	673.22	41742.4	2.62504	918.782	34146.4
2.65052	24122.2	650.02	2.65052	494.71	240564	2.65052	351.75	153545	2.65052	643.511	58263.7	2.65053	663.02	37138.8	2.65052	981.782	35788.6
2.676	23220.6	685.02	2.676	428.41	244740	2.676	367.5	165484	2.676	682.011	56408.4	2.67601	708.92	38120.8	2.676	960.782	36336
2.70148	22499.3	615.01	2.70148	413.11	242704	2.70148	304.5	166611	2.70148	572.011	53736.2	2.70149	637.52	43256.8	2.70148	845.282	41263.9
2.72696	22198.8	690.02	2.72696	413.11	240398	2.72696	378.01	158345	2.72696	555.511	61025.2	2.72697	693.62	40657.9	2.72696	929.282	36694
2.75244	24262.5	565.01	2.75244	402.91	243244	2.75244	388.51	158642	2.75244	726.022	66439.1	2.75245	499.81	38795.9	2.75244	892.532	36167.6
2.77792	21758.1	565.01	2.77792	397.81	246028	2.77792	367.5	145966	2.77792	726.022	60914.7	2.77793	663.02	35522.8	2.77792	850.532	36230.7
2.8034	23220.6	535.01	2.8034	448.81	232363	2.8034	404.26	157516	2.8034	599.511	57026.8	2.80341	596.71	37670.7	2.8034	934.532	39937
2.82888	22539.4	545.01	2.82888	372.31	238612	2.82888	299.25	167631	2.82888	649.011	60649.6	2.82889	622.21	41947	2.82888	792.771	36146.5
2.85436	22739.8	595.01	2.85436	443.71	239900	2.85436	336	206330	2.85436	781.022	58838.1	2.85437	561.01	39287	2.85436	976.532	37515.2
2.87984	22980.2	665.02	2.87984	453.91	241021	2.87984	420.01	146857	2.87984	632.511	62019.4	2.87986	734.42	37773	2.87984	819.021	38420.7
2.90532	22319	555.01	2.90532	459.01	249311	2.90532	315	166462	2.90532	671.011	59191.5	2.90534	622.21	38836.8	2.90532	997.532	38589.1
2.9308	22739.8	560.01	2.9308	408.01	240502	2.9308	425.26	159258	2.9308	726.022	57976.6	2.93082	642.62	38795.9	2.9308	955.532	37367.8
2.95628	21577.8	630.02	2.95628	555.91	242247	2.95628	351.75	159662	2.95628	654.511	57380.2	2.9563	627.31	42888.4	2.95628	777.021	41158.6
2.98176	22038.5	600.01	2.98176	453.91	242392	2.98176	372.75	153799	2.98176	583.011	55171.6	2.98178	612.01	42069.8	2.98176	955.532	39410.5
3.00724	23340.8	600.01	3.00724	494.71	236203	3.00724	414.76	192332	3.00724	665.511	57579	3.00726	535.51	38775.5	3.00724	903.032	37220.4
3.03272	21998.5	520.01	3.03272	392.71	238114	3.03272	399.01	170054	3.03272	643.511	55635.4	3.03274	617.11	40412.3	3.03272	929.282	38905
3.0582	22238.9	575.01	3.0582	459.01	239879	3.0582	488.26	162955	3.0582	632.511	62571.8	3.05822	591.61	39818.9	3.0582	777.021	37473.1
3.08368	23441	650.02	3.08368	418.21	239090	3.08368	425.26	181668	3.08368	605.011	63256.8	3.0837	545.71	41210.4	3.08368	866.282	39663.2
3.10916	23140.5	505.01	3.10916	392.71	237906	3.10916	351.75	158026	3.10916	665.511	52830.8	3.10918	657.92	40780.6	3.10916	792.771	40463.5
3.13464	22699.7	640.02	3.13464	392.71	238363	3.13464	288.75	167270	3.13464	726.022	58197.5	3.13466	566.11	40555.5	3.13464	1002.79	41011.1
3.16012	24022	495.01	3.16012	351.9	239817	3.16012	383.26	148767	3.16012	731.522	62063.6	3.16014	652.82	40064.5	3.16012	897.782	38189
3.1856	22158.8	585.01	3.1856	423.31	239090	3.1856	414.76	165378	3.1856	583.011	54376.6	3.18562	545.71	41578.7	3.1856	1023.79	40526.7
3.21108	22539.4	505.01	3.21108	382.51	244470	3.21108	367.5	153056	3.21108	726.022	53714.1	3.2111	719.12	41660.5	3.21108	908.282	43686.4
3.23656	22980.2	575.01	3.23656	346.8	235871	3.23656	304.5	177583	3.23656	682.011	62107.8	3.23658	555.91	38039	3.23656	1023.79	39852.7
3.26204	21657.9	580.01	3.26204	474.31	239194	3.26204	399.01	162870	3.26204	638.011	67500	3.26206	622.21	42090.3	3.26204	955.532	44824
3.28752	21978.5	595.01	3.28752	387.61	240045	3.28752	330.75	233472	3.28752	610.511	56209.6	3.28754	683.42	45017	3.28752	997.532	43517.8
3.313	23140.5	605.01	3.313	494.71	237366	3.313	430.51	195122	3.313	632.511	60649.6	3.31302	637.52	43768.5	3.313	882.032	46952.1
3.33848	21698	575.01	3.33848	499.81	243472	3.33848	336	155902	3.33848	682.011	55458.7	3.3385	601.81	43522.9	3.33848	876.782	43075.5
3.36396	22960.1	530.01	3.36396	464.11	238197	3.36396	304.5	143398	3.36396	632.511	63521.9	3.36398	591.61	42008.4	3.36396	1055.29	48574.8
3.38944	21277.3	450.01	3.38944	392.71	241769	3.38944	341.25	174435	3.38945	654.511	58042.8	3.38946	663.02	42028.9	3.38944	892.532	47078.6
3.41492	22539.4	585.01	3.41492	402.91	235747	3.41492	430.51	155180	3.41493	643.511	64295.4	3.41494	678.32	41721.9	3.41492	771.771	48532.6
3.4404	22579.5	470.01	3.4404	443.71	228129	3.4404	299.25	153205	3.44041	737.022	58175.4	3.44042	642.62	42090.3	3.4404	955.532	50492.7
3.46588	23120.4	470.01	3.46588	499.81	239962	3.46588	378.01	158153	3.46589	654.511	59898.4	3.4659	606.91	43420.5	3.46588	981.782	50851
3.49136	21838.2	610.01	3.49136	494.71	236058	3.49136	341.25	170480	3.49137	649.011	58374.2	3.49138	627.31	44382.5	3.49136	866.282	48321.9
3.51684	22639.6	570.01	3.51684	484.51	237698	3.51684	346.5	166547	3.51685	737.022	54310.3	3.51686	734.42	42520.1	3.51684	913.532	51462.2
3.54232	22579.5	495.01	3.54232	464.11	237034	3.54232	383.26	155944	3.54233	709.522	58153.3	3.54234	663.02	43850.4	3.54232	824.271	57449.9
3.5678	23921.9	470.01	3.56781	494.71	234086	3.5678	399.01	153056	3.56781	616.011	61710.1	3.56782	642.62	45119.4	3.56781	840.021	59179.2
3.59328	21217.2	555.01	3.59329	438.61	234356	3.59328	288.75	165612	3.59329	643.511	59014.8	3.5933	647.72	45139.8	3.59329	766.521	60887.7
3.61876	22419.2	520.01	3.61877	474.31	231387	3.61876	315	154521	3.61877	572.011	65068.8	3.61878	714.02	47330.2	3.61877	897.782	62870.6
3.64425	22880	485.01	3.64425	397.81	227673	3.64425	420.01	170650	3.64425	709.522	57269.8	3.64426	591.61	49009.1	3.64425	1008.04	68799.9
3.66973	23400.9	515.01	3.66973	464.11	238467	3.66973	320.25	159832	3.66973	572.011	65157.2	3.66974	632.41	47494	3.66973	861.032	68082.3
3.69521	21557.8	540.01	3.69521	443.71	243431	3.69521	383.26	143801	3.69521	621.511	56982.6	3.69522	663.02	44669.1	3.69521	824.271	71987.2
3.72069	22699.7	575.01	3.72069	428.41	237906	3.72069	267.75	150721	3.72069	726.022	62107.8	3.7207	698.72	48701.9	3.72069	955.532	76843.4
3.74617	22880	455.01	3.74617	438.61	230619	3.74617	283.5	176902	3.74617	627.011	63080	3.74618	637.52	45713	3.74617	966.032	81574.6
3.77165	21878.3	420.01	3.77165	520.21	236826	3.77165	346.5	158175	3.77165	572.011	61975.2	3.77166	693.62	49930.5	3.77165	892.532	86708.9
3.79713	22499.3	410.01	3.79713	362.1	243639	3.79713	346.5	169055	3.79713	621.511	63035.8	3.79714	627.31	49439	3.79713	1023.79	91041.8
3.82261	22439.2	440.01	3.82261	413.11	238841	3.82261	378.01	165101	3.82261	566.511	58771.8	3.82262	663.02	55316.8	3.82261	876.782	100262
3.84809	22559.4	520.01	3.84809	520.21	232882	3.84809	262.5	181625	3.84809	610.511	67367.4	3.8481	606.91	50851.9	3.84809	824.271	110588
3.87357	22279	505.01	3.87357	443.71	237512	3.87357	320.25	151251	3.87357	610.511	65002.5	3.87358	576.31	56013.3	3.87357	803.271	119525
3.89905	21517.7	505.01	3.89905	372.31	236640	3.89905	367.5	159109	3.89905	643.511	61047.2	3.89906	550.81	55419.3	3.89905	918.782	131986
3.92453	22058.6	550.01	3.92453	540.61	240419	3.92453	341.25	151825	3.92453	704.022	66173.8	3.92454	622.21	56464	3.92453	1050.04	136164
3.95001	22158.8	510.01	3.95001	515.11	236100	3.95001	330.75	160087	3.95001	539.011	64737.3	3.95002	642.62	57201.6	3.95001	1002.79	151379
3.97549	21878.3	595.01	3.97549	515.11	235207	3.97549	351.75	168906	3.97549	649.011	68295.7	3.9755	627.31	57263	3.97549	876.782	170607
4.00097	21016.9	480.01	4.00097	413.11	236847	4.00097	393.76	172287	4.00097	610.511	63676.6	4.00098	719.12	62693.4	4.00097	845.282	191949
4.02645	21277.3	495.01	4.02645	351.9	233422	4.02645	430.51	157771	4.02645	566.511	68141	4.02646	617.11	58287.5	4.02645	813.771	202600
4.05193	22279	475.01	4.05193	535.51	236598	4.05193	409.51	158642	4.05193	643.511	68229.4	4.05194	790.52	66690.7	4.05193	798.021	226276
4.07741	22379.1	510.01	4.07741	382.51	237948	4.07741	372.75	161170	4.07741	599.511	60318.2	4.07742	663.02	66731.7	4.07741	840.021	256302
4.10289	21998.5	440.01	4.10289	535.51	229706	4.10289	304.5	177561	4.10289	649.011	75614.2	4.1029	632.41	67387.8	4.10289	960.782	267217
4.12837	21597.8	505.01	4.12837	341.7	232238	4.12837	367.5	157283	4.12837	693.022	67743.1	4.12838	708.92	74976.1	4.12837	966.032	299305
4.15385	22679.7	460.01	4.15385	402.91	240897	4.15385	341.25	161170	4.15385	583.011	64604.7	4.15386	596.71	78689.8	4.15385	1023.79	327404
4.17933	23380.9	440.01	4.17933	484.51	234127	4.17933	273	145817	4.17933	632.511	63455.6	4.17934	566.11	89467.4	4.17933	724.521	338934
4.20481	23000.2	480.01	4.20481	469.21	244096	4.20481	320.25	201855	4.20481	687.522	73093.2	4.20482	520.21	90124.6	4.20481	792.771	376044
4.23029	22960.1	480.01	4.23029	474.31	237968	4.23029	367.5	158408	4.23029	632.511	71633.9	4.2303	637.52	95712.1	4.23029	950.282	407174
4.25577	22258.9	465.01	4.25577	469.21	233774	4.25577	309.75	153991	4.25577	671.011	76145	4.25578	617.11	103645	4.25577	845.282	442189
4.28125	22499.3	500.01	4.28125	402.91	238716	4.28125	299.25	134425	4.28125	731.522	75813.2	4.28126	596.71	105640	4.28125	892.532	457483
4.30673	22639.6	475.01	4.30673	438.61	235456	4.30673	367.5	168162	4.30673	649.011	73093.2	4.30674	668.12	117118	4.30673	855.782	497326
4.33221	22218.8	525.01	4.33221	438.61	229125	4.33221	372.75	156560	4.33221	775.522	73911.4	4.33222	693.62	130172	4.33221	1018.54	535405
4.35769	21858.2	565.01	4.35769	433.51	234086	4.35769	435.76	159322	4.35769	522.511	85901.7	4.3577	729.32	140166	4.35769	913.532	593278
4.38317	22459.3	440.01	4.38317	459.01	233505	4.38317	336	148194	4.38317	566.511	80392	4.38318	632.41	148002	4.38317	840.021	619537
4.40865	21517.7	440.01	4.40865	372.31	241644	4.40865	336	150423	4.40865	616.011	78202	4.40866	504.91	163131	4.40865	855.782	636455
4.43413	22238.9	575.01	4.43413	311.1	233089	4.43413	383.26	161510	4.43413	583.011	86853.4	4.43414	627.31	178730	4.43413	808.521	651126
4.45961	23360.8	515.01	4.45961	351.9	225785	4.45961	283.5	142698	4.45961	616.011	87937.9	4.45962	581.41	194473	4.45961	1202.3	712021
4.48509	21698	570.01	4.48509	413.11	236556	4.48509	299.25	156497	4.48509	671.011	91634.9	4.4851	663.02	211850	4.48509	897.782	752039
4.51057	22819.9	580.01	4.51057	438.61	237055	4.51057	315	174392	4.51057	643.511	98721.5	4.51058	606.91	225992	4.51057	908.282	771736
4.53605	22920.1	485.01	4.53605	438.61	233131	4.53605	320.25	146093	4.53605	649.011	95089.2	4.53606	453.91	250371	4.53605	824.271	789505
4.56153	23901.8	490.01	4.56153	464.11	241728	4.56153	304.5	173478	4.56153	621.511	103773	4.56154	627.31	280605	4.56153	824.271	809410
4.58701	22659.6	495.01	4.58701	484.51	236017	4.58701	294	153375	4.58701	588.511	105612	4.58702	652.82	304311	4.58701	876.782	857029
4.61249	23801.6	565.01	4.61249	479.41	233442	4.61249	309.75	160682	4.61249	742.522	111996	4.61251	525.31	332220	4.61249	945.032	861607
4.63797	22860	455.01	4.63797	499.81	230059	4.63797	346.5	158897	4.63797	588.511	121467	4.63799	642.62	351911	4.63797	908.282	898782
4.66345	22359.1	590.01	4.66345	469.21	238259	4.66345	252	153438	4.66345	616.011	131143	4.66347	637.52	366977	4.66345	845.282	930352
4.68893	23040.3	560.01	4.68893	515.11	236619	4.68893	325.5	147621	4.68893	682.011	139982	4.68895	555.91	423554	4.68893	918.782	958596
4.71441	23380.9	480.01	4.71441	464.11	236058	4.71441	456.76	190672	4.71441	709.522	144114	4.71443	535.51	433536	4.71441	987.032	967055
4.73989	22379.1	465.01	4.73989	489.61	235664	4.73989	288.75	164931	4.73989	566.511	156941	4.73991	622.21	457027	4.73989	1008.04	996792
4.76537	22719.7	480.01	4.76537	418.21	232467	4.76537	309.75	157644	4.76537	599.511	165239	4.76539	749.72	479776	4.76537	876.782	1.01139e+06
4.79085	23240.6	515.01	4.79085	392.71	227361	4.79085	351.75	159832	4.79085	577.511	188535	4.79087	612.01	513431	4.79085	882.032	1.05423e+06
4.81633	22980.2	505.01	4.81633	459.01	237678	4.81633	378.01	153927	4.81633	687.522	197320	4.81635	642.62	556265	4.81633	924.032	1.0526e+06
4.84181	22659.6	595.01	4.84181	448.81	236785	4.84181	378.01	158090	4.84181	638.011	215151	4.84183	612.01	571942	4.84181	855.782	1.0696e+06
4.86729	22699.7	455.01	4.86729	530.41	229997	4.86729	325.5	191183	4.86729	748.022	226991	4.86731	657.92	597869	4.86729	960.782	1.02027e+06
4.89277	23220.6	490.01	4.89277	397.81	231948	4.89277	372.75	136567	4.89277	698.522	258021	4.89279	673.22	633271	4.89277	887.282	1.05097e+06
4.91825	23421	475.01	4.91825	566.11	230225	4.91825	383.26	148534	4.91825	687.522	266691	4.91827	612.01	699667	4.91825	866.282	1.06289e+06
4.94373	22779.8	555.01	4.94373	443.71	236037	4.94373	273	160682	4.94373	467.511	305579	4.94375	703.82	727043	4.94373	771.771	1.06905e+06
4.96921	23200.6	480.01	4.96921	413.11	226200	4.96921	288.75	156921	4.96921	704.022	322464	4.96923	663.02	755122	4.96921	882.032	1.06615e+06
4.99469	21698	390.01	4.99469	499.81	237221	4.99469	388.51	161064	4.99469	616.011	352527	4.99471	525.31	771266	4.99469	819.021	1.08883e+06
5.02017	22839.9	530.01	5.02017	397.81	233401	5.02017	435.76	164294	5.02017	588.511	379851	5.02019	606.91	778784	5.02017	729.771	1.12576e+06
5.04565	22078.6	630.02	5.04565	387.61	231533	5.04565	383.26	181561	5.04565	819.522	423029	5.04567	770.12	839095	5.04565	813.771	1.05159e+06
5.07113	24382.7	475.01	5.07113	464.11	237844	5.07113	341.25	156475	5.07114	528.011	423392	5.07115	708.92	836751	5.07113	808.521	1.08155e+06
5.09661	22960.1	410.01	5.09661	397.81	237823	5.09661	299.25	165059	5.09662	583.011	473039	5.09663	612.01	879805	5.09661	981.782	1.0936e+06
5.12209	22900	490.01	5.12209	413.11	238674	5.12209	435.76	154054	5.1221	594.011	482588	5.12211	586.51	901786	5.12209	908.282	1.10448e+06
5.14757	22258.9	525.01	5.14757	448.81	233878	5.14757	372.75	173499	5.14758	682.011	555140	5.14759	744.62	938485	5.14757	834.771	1.11055e+06
5.17305	23100.4	505.01	5.17305	464.11	240440	5.17305	414.76	164464	5.17306	632.511	572590	5.17307	499.81	944213	5.17305	1029.04	1.13314e+06
5.19853	22699.7	560.01	5.19853	499.81	232321	5.19853	336	173605	5.19854	726.022	631635	5.19855	586.51	953292	5.19853	850.532	1.07531e+06
5.22401	23581.2	490.01	5.22401	489.61	236224	5.22401	362.25	171989	5.22402	528.011	666417	5.22403	561.01	993024	5.22401	792.771	1.13819e+06
5.24949	22319	420.01	5.24949	469.21	235996	5.24949	273	217697	5.2495	588.511	656655	5.24951	688.52	918562	5.2495	761.271	1.1666e+06
5.27497	21377.5	455.01	5.27498	515.11	226283	5.27497	367.5	170969	5.27498	704.022	715739	5.27499	596.71	967830	5.27498	929.282	1.14626e+06
5.30045	22940.1	490.01	5.30046	408.01	237512	5.30045	330.75	187244	5.30046	643.511	747177	5.30047	596.71	975895	5.30046	845.282	1.1635e+06
5.32593	22319	505.01	5.32594	433.51	230287	5.32594	330.75	164209	5.32594	583.011	770190	5.32595	683.42	1.0209e+06	5.32594	871.532	1.11057e+06
5.35142	22900	480.01	5.35142	433.51	236453	5.35142	267.75	201982	5.35142	423.511	784902	5.35143	622.21	1.00868e+06	5.35142	913.532	1.05521e+06
5.3769	21978.5	535.01	5.3769	397.81	232882	5.3769	346.5	183349	5.3769	555.511	864237	5.37691	739.52	1.00844e+06	5.3769	735.021	1.14227e+06
5.40238	22920.1	610.01	5.40238	428.41	234397	5.40238	304.5	189160	5.40238	649.011	883132	5.40239	810.92	1.00615e+06	5.40238	813.771	1.02042e+06
5.42786	23080.3	490.01	5.42786	453.91	233920	5.42786	330.75	192396	5.42786	594.011	898307	5.42787	596.71	1.06804e+06	5.42786	897.782	1.08974e+06
5.45334	23601.3	465.01	5.45334	433.51	228627	5.45334	325.5	237531	5.45334	555.511	930253	5.45335	586.51	1.04298e+06	5.45334	840.021	1.05376e+06
5.47882	20876.7	505.01	5.47882	382.51	234709	5.47882	393.76	207034	5.47882	561.011	997176	5.47883	698.72	1.05415e+06	5.47882	840.021	1.08817e+06
5.5043	21698	460.01	5.5043	433.51	238321	5.5043	425.26	207482	5.5043	638.011	981146	5.50431	622.21	1.05276e+06	5.5043	829.521	1.04473e+06
5.52978	23581.2	555.01	5.52978	494.71	240149	5.52978	336	227685	5.52978	550.011	1.02407e+06	5.52979	571.21	1.07548e+06	5.52978	897.782	1.09562e+06
5.55526	21958.4	420.01	5.55526	433.51	233484	5.55526	304.5	218828	5.55526	638.011	1.06539e+06	5.55527	530.41	1.05388e+06	5.55526	897.782	1.04464e+06
5.58074	22599.5	520.01	5.58074	341.7	238716	5.58074	383.26	258484	5.58074	643.511	1.01513e+06	5.58075	494.71	1.05607e+06	5.58074	761.271	1.09689e+06
5.60622	21938.4	450.01	5.60622	484.51	242122	5.60622	294	306690	5.60622	544.511	1.07145e+06	5.60623	601.81	1.05014e+06	5.60622	829.521	1.06486e+06
5.6317	21477.6	505.01	5.6317	408.01	237055	5.6317	288.75	262614	5.6317	594.011	1.07427e+06	5.63171	642.62	1.04091e+06	5.6317	939.782	1.06454e+06
5.65718	21818.2	460.01	5.65718	474.31	232903	5.65718	288.75	278398	5.65718	671.011	1.14415e+06	5.65719	545.71	1.0665e+06	5.65718	787.521	1.1191e+06
5.68266	21137.1	550.01	5.68266	428.41	232550	5.68266	357	286521	5.68266	726.022	1.06838e+06	5.68267	668.12	1.03421e+06	5.68266	882.032	1.07127e+06
5.70814	21878.3	425.01	5.70814	489.61	238301	5.70814	409.51	293748	5.70814	539.011	1.18884e+06	5.70815	606.91	1.07065e+06	5.70814	892.532	1.00536e+06
5.73362	23100.4	565.01	5.73362	428.41	239983	5.73362	320.25	314980	5.73362	610.511	1.13588e+06	5.73363	499.81	988065	5.73362	803.271	1.01358e+06
5.7591	22279	560.01	5.7591	357	242600	5.7591	372.75	332393	5.7591	737.022	1.09737e+06	5.75911	612.01	996690	5.7591	992.282	1.03107e+06
5.78458	21718	595.01	5.78458	423.31	236972	5.78458	399.01	362736	5.78458	561.011	1.14073e+06	5.78459	550.81	1.04115e+06	5.78458	997.532	980091
5.81006	22699.7	435.01	5.81006	484.51	234646	5.81006	294	362930	5.81006	610.511	1.18571e+06	5.81007	627.31	997919	5.81006	813.771	1.01957e+06
5.83554	21938.4	585.01	5.83554	453.91	236619	5.83554	378.01	374792	5.83554	660.011	1.17105e+06	5.83555	612.01	1.02064e+06	5.83554	966.032	1.01932e+06
5.86102	23040.3	500.01	5.86102	433.51	241312	5.86102	341.25	384808	5.86102	693.022	1.20041e+06	5.86103	550.81	1.04481e+06	5.86102	861.032	1.02691e+06
5.8865	21758.1	455.01	5.8865	433.51	243763	5.8865	309.75	429793	5.8865	671.011	1.2217e+06	5.88651	673.22	1.01866e+06	5.8865	866.282	1.01426e+06
5.91198	23360.8	550.01	5.91198	448.81	239505	5.91198	362.25	455378	5.91198	583.011	1.20968e+06	5.91199	581.41	1.03507e+06	5.91198	1013.29	979325
5.93746	22619.5	535.01	5.93746	494.71	246132	5.93746	388.51	462107	5.93746	643.511	1.16048e+06	5.93747	591.61	1.01211e+06	5.93746	845.282	973785
5.96294	24342.6	585.01	5.96294	469.21	246755	5.96294	241.5	448413	5.96294	660.011	1.25351e+06	5.96295	642.62	1.03948e+06	5.96294	829.521	972502
5.98842	22679.7	525.01	5.98842	555.91	240315	5.98842	336	475184	5.98842	610.511	1.17139e+06	5.98843	663.02	1.04302e+06	5.98842	871.532	988743
6.0139	22279	525.01	6.0139	362.1	238924	6.0139	336	523842	6.0139	594.011	1.2265e+06	6.01391	612.01	1.00587e+06	6.0139	855.782	961295
6.03938	22319	560.01	6.03938	433.51	239713	6.03938	267.75	543178	6.03938	561.011	1.2566e+06	6.03939	627.31	1.02304e+06	6.03938	876.782	953986
6.06486	21838.2	430.01	6.06486	469.21	239069	6.06486	299.25	557205	6.06486	748.022	1.23081e+06	6.06487	515.11	967524	6.06486	897.782	945804
6.09034	21978.5	505.01	6.09034	397.81	244096	6.09034	351.75	664690	6.09034	649.011	1.24529e+06	6.09035	606.91	988109	6.09034	845.282	941782
6.11582	23441	515.01	6.11582	362.1	241520	6.11582	383.26	560200	6.11582	583.011	1.17999e+06	6.11583	652.82	1.01299e+06	6.11582	756.021	966650
6.1413	22679.7	475.01	6.1413	397.81	243057	6.1413	351.75	578076	6.1413	621.511	1.19454e+06	6.14131	510.01	971993	6.1413	850.532	946365
6.16678	22138.7	540.01	6.16678	392.71	243140	6.16678	273	633575	6.16678	687.522	1.2412e+06	6.16679	576.31	975653	6.16678	966.032	915253
6.19226	23961.9	510.01	6.19226	494.71	250891	6.19226	362.25	607860	6.19226	660.011	1.18874e+06	6.19227	494.71	962661	6.19226	966.032	925325
6.21774	22479.3	520.01	6.21774	423.31	240357	6.21774	346.5	639797	6.21774	599.511	1.21035e+06	6.21775	647.72	955130	6.21774	976.532	934370
6.24322	21718	500.01	6.24322	591.61	252762	6.24322	299.25	675863	6.24322	627.011	1.17377e+06	6.24323	708.92	962464	6.24322	813.771	909133
6.2687	23120.4	490.01	6.2687	525.31	250912	6.2687	320.25	706739	6.2687	643.511	1.20777e+06	6.26871	678.32	1.00879e+06	6.2687	855.782	902321
6.29418	23120.4	455.01	6.29418	438.61	246194	6.29418	404.26	721285	6.29418	665.511	1.15619e+06	6.2942	581.41	985784	6.29418	824.271	936863
6.31966	22258.9	405.01	6.31966	372.31	258958	6.31966	315	704861	6.31966	709.522	1.18199e+06	6.31968	601.81	919217	6.31966	782.271	912137
6.34514	23380.9	410.01	6.34514	428.41	251681	6.34514	430.51	788594	6.34514	682.011	1.1369e+06	6.34516	637.52	987495	6.34514	834.771	921219
6.37062	21397.5	570.01	6.37062	336.6	256858	6.37062	388.51	763171	6.37062	753.522	1.16536e+06	6.37064	520.21	925637	6.37062	950.282	940007
6.3961	22940.1	455.01	6.3961	469.21	263305	6.3961	414.76	711534	6.3961	682.011	1.15062e+06	6.39612	591.61	918759	6.3961	729.771	893363
6.42158	23501.1	545.01	6.42158	448.81	265095	6.42158	336	731994	6.42158	550.011	1.14805e+06	6.4216	693.62	954364	6.42158	887.282	936571
6.44706	23060.3	505.01	6.44706	474.31	259208	6.44706	325.5	788727	6.44706	643.511	1.16481e+06	6.44708	596.71	928957	6.44706	1050.04	893453
6.47254	21998.5	545.01	6.47254	469.21	272941	6.47254	294	736665	6.47254	748.022	1.15967e+06	6.47256	510.01	906758	6.47254	766.521	894102
6.49802	21898.3	525.01	6.49802	418.21	279064	6.49802	283.5	711888	6.49802	726.022	1.17115e+06	6.49804	627.31	921313	6.49802	960.782	903397
6.5235	22238.9	520.01	6.5235	387.61	281793	6.5235	231	742932	6.5235	676.511	1.16107e+06	6.52352	627.31	888101	6.5235	792.771	908035
6.54898	21858.2	505.01	6.54898	408.01	286085	6.54898	304.5	746056	6.54898	654.511	1.1283e+06	6.549	489.61	900674	6.54898	803.271	909290
6.57446	21457.6	460.01	6.57446	382.51	300409	6.57446	435.76	754190	6.57446	649.011	1.15005e+06	6.57448	632.41	898821	6.57446	945.032	878438
6.59994	23220.6	510.01	6.59994	428.41	304353	6.59994	367.5	748804	6.59994	720.522	1.08509e+06	6.59996	540.61	884312	6.59994	724.521	898580
6.62542	21998.5	445.01	6.62542	479.41	304165	6.62542	357	741072	6.62542	577.511	1.10982e+06	6.62544	734.42	874560	6.62542	871.532	886156
6.6509	22619.5	520.01	6.6509	443.71	315334	6.6509	441.01	741182	6.6509	693.022	1.07415e+06	6.65092	724.22	874212	6.6509	861.032	899163
6.67638	21477.6	450.01	6.67638	438.61	321643	6.67638	257.25	968248	6.67638	742.522	1.03066e+06	6.6764	484.51	916925	6.67638	803.271	881905
6.70186	23140.5	470.01	6.70186	357	339059	6.70186	362.25	760687	6.70186	533.511	1.11018e+06	6.70188	668.12	881394	6.70186	834.771	915029
6.72734	22379.1	520.01	6.72734	499.81	350069	6.72734	409.51	904136	6.72734	632.511	1.09704e+06	6.72736	601.81	846606	6.72734	866.282	885596
6.75282	22258.9	395.01	6.75282	346.8	358845	6.75282	309.75	795151	6.75282	627.011	1.10956e+06	6.75284	591.61	884813	6.75282	808.521	902568
6.7783	22940.1	555.01	6.7783	408.01	389848	6.7783	294	741027	6.77831	643.511	1.09189e+06	6.77832	581.41	863728	6.7783	897.782	873474
6.80378	22699.7	485.01	6.80378	382.51	395835	6.80378	388.51	863015	6.80379	643.511	1.07169e+06	6.8038	561.01	847714	6.80378	903.032	896363
6.82926	22018.5	425.01	6.82926	336.6	410697	6.82926	409.51	763859	6.82927	566.511	1.0252e+06	6.82928	545.71	848452	6.82926	892.532	851693
6.85474	22339.1	435.01	6.85474	413.11	446310	6.85474	393.76	739676	6.85475	726.022	1.04776e+06	6.85476	739.52	822437	6.85474	981.782	910299
6.88022	21457.6	455.01	6.88022	387.61	446162	6.88022	330.75	767320	6.88023	682.011	1.07938e+06	6.88024	693.62	841743	6.88022	834.771	905055
6.9057	21557.8	525.01	6.9057	484.51	469400	6.9057	383.26	1.02323e+06	6.90571	599.511	1.07316e+06	6.90572	652.82	841157	6.9057	939.782	912092
6.93118	21417.5	545.01	6.93118	484.51	487537	6.93118	357	754700	6.93119	649.011	1.05565e+06	6.9312	555.91	824605	6.93119	918.782	896901
6.95666	22739.8	445.01	6.95667	469.21	511354	6.95666	367.5	788727	6.95667	825.022	1.07202e+06	6.95668	714.02	869600	6.95667	1002.79	877991
6.98214	24242.5	520.01	6.98215	392.71	544513	6.98214	367.5	758048	6.98215	605.011	1.04133e+06	6.98216	632.41	868099	6.98215	1008.04	875933
7.00762	22258.9	410.01	7.00763	438.61	560432	7.00762	367.5	788905	7.00763	621.511	1.02082e+06	7.00764	708.92	864011	7.00763	1008.04	916083
7.0331	21437.5	465.01	7.03311	382.51	587147	7.0331	341.25	810990	7.03311	687.522	1.01907e+06	7.03312	734.42	851993	7.03311	1071.04	872199
7.05859	20976.8	490.01	7.05859	413.11	632672	7.05859	325.5	799309	7.05859	770.022	1.0645e+06	7.0586	795.62	857859	7.05859	1065.79	891303
7.08407	22339.1	510.01	7.08407	423.31	640221	7.08407	367.5	813261	7.08407	775.522	1.04924e+06	7.08408	698.72	871471	7.08407	1071.04	896878
7.10955	23220.6	560.01	7.10955	341.7	655995	7.10955	351.75	755764	7.10955	720.522	1.0127e+06	7.10956	912.931	815502	7.10955	1086.79	890363
7.13503	21898.3	515.01	7.13503	428.41	677449	7.13503	325.5	812214	7.13503	704.022	1.01277e+06	7.13504	821.131	842199	7.13503	1338.81	895535
7.16051	22519.4	615.01	7.16051	571.21	699753	7.16051	441.01	705524	7.16051	764.522	997647	7.16052	958.831	836491	7.16051	1134.05	906354
7.18599	21056.9	460.01	7.18599	504.91	728938	7.18599	320.25	875911	7.18599	847.022	1.02561e+06	7.186	882.331	857186	7.18599	1396.57	882576
7.21147	22479.3	425.01	7.21147	489.61	744879	7.21147	477.76	737750	7.21147	786.522	1.01471e+06	7.21148	907.831	868165	7.21147	1270.56	909335
7.23695	22759.8	505.01	7.23695	362.1	776018	7.23695	367.5	733012	7.23695	775.522	1.0098e+06	7.23696	1025.14	871340	7.23695	1365.07	914267
7.26243	22279	540.01	7.26243	402.91	806817	7.26243	488.26	694923	7.26243	797.522	1.02027e+06	7.26244	953.731	848995	7.26243	1606.59	930217
7.28791	22439.2	515.01	7.28791	438.61	818211	7.28791	378.01	727501	7.28791	715.022	992961	7.28792	1173.05	837207	7.28791	1795.62	880652
7.31339	23621.3	600.01	7.31339	464.11	846150	7.31339	399.01	694680	7.31339	896.533	1.00238e+06	7.3134	1178.15	850885	7.31339	1622.34	903822
7.33887	21497.7	505.01	7.33887	423.31	868534	7.33887	420.01	733410	7.33887	764.522	1.00844e+06	7.33888	1280.16	829332	7.33887	1585.59	916733
7.36435	22860	485.01	7.36435	504.91	904403	7.36435	425.26	712794	7.36435	687.522	978653	7.36436	1173.05	835059	7.36435	1827.13	894057
7.38983	22940.1	565.01	7.38983	510.01	916336	7.38983	351.75	698677	7.38983	957.033	978864	7.38984	1377.07	850494	7.38983	1769.37	952142
7.41531	22138.7	500.01	7.41531	520.21	915921	7.41531	488.26	885843	7.41531	836.022	1.00676e+06	7.41532	1341.37	848539	7.41531	2068.66	881704
7.44079	22599.5	455.01	7.44079	545.71	937042	7.44079	472.51	675840	7.44079	830.522	962878	7.4408	1341.37	828313	7.44079	2031.9	911420
7.46627	23581.2	455.01	7.46627	499.81	947057	7.46627	525.01	881592	7.46627	885.533	1.00245e+06	7.46628	1305.66	858663	7.46627	2126.42	877566
7.49175	21397.5	560.01	7.49175	469.21	946663	7.49175	546.01	749712	7.49175	1034.03	953764	7.49176	1229.16	881786	7.49175	2273.44	897125
7.51723	23220.6	570.01	7.51723	520.21	992871	7.51723	493.51	679920	7.51723	1001.03	990442	7.51724	1570.89	850950	7.51723	2478.23	924248
7.54271	21838.2	515.01	7.54271	499.81	982011	7.54271	519.76	720090	7.54271	1028.53	949514	7.54272	1479.08	861446	7.54271	2541.24	859329
7.56819	22779.8	520.01	7.56819	520.21	1.01035e+06	7.56819	561.76	759977	7.56819	984.533	979876	7.5682	1647.4	853144	7.56819	2740.77	949197
7.59367	23761.6	500.01	7.59367	438.61	1.02926e+06	7.59367	456.76	743331	7.59367	1023.03	922541	7.59368	1494.38	886206	7.59367	2798.53	883046
7.61915	22619.5	545.01	7.61915	494.71	1.02158e+06	7.61915	556.51	744882	7.61915	1034.03	994138	7.61916	1586.19	881634	7.61915	3155.62	951715
7.64463	22639.6	505.01	7.64463	566.11	1.02387e+06	7.64463	472.51	672843	7.64463	935.033	953012	7.64464	1723.91	857642	7.64463	3250.14	896901
7.67011	22819.9	535.01	7.67011	515.11	1.03837e+06	7.67011	525.01	663522	7.67011	1078.04	971504	7.67012	1790.22	857903	7.67011	3622.98	913460
7.69559	22299	450.01	7.69559	474.31	1.0579e+06	7.69559	514.51	660637	7.69559	1215.56	981476	7.6956	2029.95	854469	7.69559	3654.49	899812
7.72107	23541.2	520.01	7.72107	561.01	1.04917e+06	7.72107	614.26	686007	7.72107	1089.04	976207	7.72108	2172.78	868426	7.72107	3974.83	892624
7.74655	23200.6	525.01	7.74655	535.51	1.05706e+06	7.74655	567.01	844060	7.74655	1248.56	1.00881e+06	7.74656	2055.46	858555	7.74655	4268.92	909447
7.77203	23280.7	660.02	7.77203	510.01	1.06286e+06	7.77203	530.26	656255	7.77203	1248.56	940666	7.77204	2295.2	843219	7.77203	4153.38	919873
7.79751	23781.6	560.01	7.79751	617.11	1.06615e+06	7.79751	771.771	691039	7.79751	1287.06	971010	7.79752	2249.29	849169	7.79751	5014.67	903822
7.82299	23581.2	590.01	7.82299	576.31	1.06416e+06	7.82299	672.021	807118	7.82299	1188.06	1.01718e+06	7.823	2483.93	860663	7.82299	5681.69	890341
7.84847	24442.8	535.01	7.84847	459.01	1.05439e+06	7.84847	792.771	667355	7.84847	1474.08	994585	7.84848	2733.89	886707	7.84847	7120.87	888528
7.87395	23060.3	600.01	7.87395	571.21	1.09183e+06	7.87395	651.01	788994	7.87395	1479.58	972914	7.87396	2713.48	865555	7.87395	8696.78	887968
7.89943	25003.9	685.02	7.89943	535.51	1.0415e+06	7.89943	766.521	730821	7.89943	1699.6	1.02197e+06	7.89944	3381.74	877368	7.89943	10945.4	897662
7.92491	25384.6	710.02	7.92491	612.01	1.08368e+06	7.92491	787.521	649784	7.92491	1996.64	991831	7.92492	3565.38	867556	7.92491	14807.8	874458
7.95039	26867.6	665.02	7.95039	775.22	1.09106e+06	7.95039	918.782	637159	7.95039	1930.63	999720	7.9504	4141.85	864859	7.95039	18329.6	886827
7.97587	29032.2	645.02	7.97587	714.02	1.09893e+06	7.97587	1228.55	688214	7.97587	2090.15	1.00719e+06	7.97588	4871.4	896446	7.97587	28395.4	898692
8.00135	30816.3	800.02	8.00135	897.631	1.09568e+06	8.00135	1254.81	675223	8.00135	2590.73	993832	8.00137	5963.25	871971	8.00135	40569.5	910612
8.02683	36370.5	975.04	8.02683	841.531	1.0695e+06	8.02683	1512.08	646902	8.02683	3267.37	1.0401e+06	8.02685	8223.76	870992	8.02683	61880.7	904965
8.05231	43572.5	1225.06	8.05231	1254.66	1.08162e+06	8.05231	2010.9	686515	8.05231	3911.04	1.00436e+06	8.05233	12061.9	871449	8.05231	92313.8	886402
8.07779	52826.5	1495.09	8.07779	1448.48	1.075e+06	8.07779	2541.24	778930	8.07779	5391.02	1.04055e+06	8.07781	16289.3	892894	8.07779	142467	921556
8.10327	66870.5	2125.17	8.10327	2009.55	1.1118e+06	8.10327	3339.41	648244	8.10327	6794.12	1.01723e+06	8.10329	23843.6	861554	8.10327	206439	948972
8.12875	96031.2	2910.33	8.12875	2988.94	1.09112e+06	8.12875	4668.05	684110	8.12875	9930.97	1.05766e+06	8.12877	36356.9	918344	8.12875	326717	979866
8.15423	137297	3630.51	8.15423	4274.49	1.0901e+06	8.15423	6590.35	723054	8.15423	14483.4	1.06019e+06	8.15425	51513.5	916532	8.15423	486349	1.00656e+06
8.17971	214362	5631.23	8.17971	6335.72	1.11882e+06	8.17971	10840.3	705811	8.17971	21692	1.0955e+06	8.17973	80703.8	978459	8.17971	741329	1.10593e+06
8.20519	303644	8302.66	8.20519	8825.95	1.21331e+06	8.20519	15186.2	745768	8.20519	32261	1.08616e+06	8.20521	121020	1.08328e+06	8.20519	1.13105e+06	1.17059e+06
8.23067	446969	11815.4	8.23067	14103.9	1.27476e+06	8.23067	22956.6	766233	8.23067	47290.5	1.18769e+06	8.23069	186852	1.1184e+06	8.23067	1.53173e+06	1.32642e+06
8.25615	609310	15934.8	8.25615	21120.7	1.3809e+06	8.25615	34110	972007	8.25615	72962.7	1.32483e+06	8.25617	267737	1.30705e+06	8.25615	2.18564e+06	1.46401e+06
8.28163	798428	20015.5	8.28163	30840	1.53759e+06	8.28163	49466.2	1.00288e+06	8.28163	107068	1.42574e+06	8.28165	367868	1.38704e+06	8.28163	2.69425e+06	1.70616e+06
8.30711	990540	23691.7	8.30711	40576.7	1.71905e+06	8.30711	71546	1.11243e+06	8.30711	148701	1.66497e+06	8.30713	483783	1.61035e+06	8.30711	3.3366e+06	1.90961e+06
8.33259	1.1239e+06	28175.7	8.33259	55287.4	1.85949e+06	8.33259	85813.8	1.28862e+06	8.33259	193549	1.84333e+06	8.33261	594087	1.85354e+06	8.33259	3.75408e+06	2.15496e+06
8.35807	1.23414e+06	33598.6	8.35807	67435.9	2.08666e+06	8.35807	107238	1.30638e+06	8.35807	250299	2.08173e+06	8.35809	727055	2.03991e+06	8.35807	4.1383e+06	2.36361e+06
8.38355	1.30018e+06	36005.1	8.38355	79713.5	2.16427e+06	8.38355	140117	1.77124e+06	8.38355	294265	2.12596e+06	8.38357	835782	2.15652e+06	8.38355	4.50002e+06	2.63066e+06
8.40903	1.30307e+06	39911.5	8.40903	92187.3	2.24709e+06	8.40903	139285	1.56972e+06	8.40903	340918	2.42179e+06	8.40905	930213	2.19792e+06	8.40903	4.64321e+06	2.71708e+06
8.43451	1.31167e+06	40688.9	8.43451	104138	2.26935e+06	8.43451	167494	1.63982e+06	8.43451	373121	2.52851e+06	8.43453	975333	2.3471e+06	8.43451	4.75746e+06	2.71666e+06
8.45999	1.27224e+06	42524.8	8.45999	113405	2.29344e+06	8.45999	185837	1.55731e+06	8.45999	420455	2.53741e+06	8.46001	1.01525e+06	2.32525e+06	8.45999	4.70716e+06	2.70968e+06
8.48547	1.21188e+06	42253.9	8.48547	118447	2.30984e+06	8.48547	174176	1.56208e+06	8.48548	433340	2.59558e+06	8.48549	1.03465e+06	2.32266e+06	8.48547	4.5454e+06	2.79313e+06
8.51095	1.2236e+06	41275.8	8.51095	120474	2.16983e+06	8.51095	176442	1.8564e+06	8.51096	450635	2.55246e+06	8.51097	1.01772e+06	2.2351e+06	8.51095	4.31733e+06	2.67215e+06
8.53643	1.08521e+06	40377.9	8.53643	126873	2.16081e+06	8.53643	186205	1.54045e+06	8.53644	465842	2.47377e+06	8.53645	1.00048e+06	2.179e+06	8.53643	4.09571e+06	2.45252e+06
8.56191	1.05139e+06	39364.8	8.56191	120973	2.05163e+06	8.56191	173613	1.5225e+06	8.56192	460895	2.30965e+06	8.56193	991697	2.11512e+06	8.56191	3.95391e+06	2.35443e+06
8.58739	986318	36376.1	8.58739	118266	1.97472e+06	8.58739	183640	1.62362e+06	8.5874	445182	2.28902e+06	8.58741	946058	2.06204e+06	8.58739	3.62294e+06	2.27373e+06
8.61287	926385	36175.5	8.61287	116471	1.91618e+06	8.61287	163949	1.44258e+06	8.61288	444853	2.19519e+06	8.61289	870633	1.91881e+06	8.61287	3.32318e+06	2.17339e+06
8.63835	830879	34315.5	8.63836	111342	1.82177e+06	8.63835	161898	1.20939e+06	8.63836	426721	2.03129e+06	8.63837	847181	1.81131e+06	8.63836	3.11245e+06	2.05363e+06
8.66383	758240	31127.4	8.66384	101836	1.80404e+06	8.66383	158892	1.23223e+06	8.66384	407842	1.9922e+06	8.66385	778996	1.79066e+06	8.66384	2.80328e+06	1.995e+06
8.68931	693406	27664.6	8.68932	98403	1.69885e+06	8.68931	144680	1.19328e+06	8.68932	372326	1.8812e+06	8.68933	709780	1.68426e+06	8.68932	2.57104e+06	1.91055e+06
8.71479	643049	27764.8	8.7148	91134.6	1.67171e+06	8.71479	135615	1.13808e+06	8.7148	347870	1.78758e+06	8.71481	678950	1.59733e+06	8.7148	2.37831e+06	1.77411e+06
8.74028	580795	24678.5	8.74028	85856.5	1.60403e+06	8.74028	123101	1.0546e+06	8.74028	327124	1.70421e+06	8.74029	642137	1.47924e+06	8.74028	2.12016e+06	1.6899e+06
8.76576	538148	22113.9	8.76576	79056.7	1.47444e+06	8.76576	121713	1.01936e+06	8.76576	309634	1.65064e+06	8.76577	570390	1.41666e+06	8.76576	1.91157e+06	1.61525e+06
8.79124	474411	20626.4	8.79124	72239.9	1.41723e+06	8.79124	112510	963387	8.79124	279075	1.68081e+06	8.79125	519742	1.41898e+06	8.79124	1.72342e+06	1.53481e+06
8.81672	436918	19109.1	8.81672	66626	1.41963e+06	8.81672	97394.3	948568	8.81672	256211	1.54767e+06	8.81673	487718	1.35962e+06	8.81672	1.58457e+06	1.4152e+06
8.8422	398500	16841	8.8422	59984.6	1.37965e+06	8.8422	93815	933944	8.8422	230677	1.43859e+06	8.84221	438376	1.24516e+06	8.8422	1.53324e+06	1.34795e+06
8.86768	371687	15424.2	8.86768	55645.9	1.26238e+06	8.86768	78419.3	886268	8.86768	213896	1.41721e+06	8.86769	401972	1.19353e+06	8.86768	1.39384e+06	1.28638e+06
8.89316	337766	14282.9	8.89316	50786.5	1.2439e+06	8.89316	75056.1	817758	8.89316	199220	1.36515e+06	8.89317	359372	1.2134e+06	8.89316	1.22554e+06	1.24523e+06
8.91864	296994	12561.1	8.91864	43687.4	1.1779e+06	8.91864	64101.2	828496	8.91864	175759	1.30381e+06	8.91865	323448	1.16181e+06	8.91864	1.1315e+06	1.25315e+06
8.94412	274572	11650.2	8.94412	41748.3	1.2244e+06	8.94412	59987.5	832642	8.94412	159993	1.26479e+06	8.94413	301653	1.13085e+06	8.94412	1.00291e+06	1.12547e+06
8.9696	250578	10594.3	8.9696	35334.2	1.12866e+06	8.9696	50330.4	765057	8.9696	147740	1.2582e+06	8.96961	265411	1.07173e+06	8.9696	893013	1.15501e+06
8.99508	221418	9338.37	8.99508	33069	1.15872e+06	8.99508	50419.9	730555	8.99508	133426	1.23143e+06	8.99509	241992	1.04745e+06	8.99508	802303	1.06012e+06
9.02056	201480	8457.76	9.02056	28964.1	1.06813e+06	9.02056	42623.3	782572	9.02056	117490	1.1732e+06	9.02057	219261	1.01475e+06	9.02056	752941	1.10089e+06
9.04604	185385	7642.26	9.04604	26112.3	1.11559e+06	9.04604	38784.6	713966	9.04604	110942	1.23629e+06	9.04605	207144	982954	9.04604	671901	1.01342e+06
9.07152	162969	6946.87	9.07152	23486	1.11867e+06	9.07152	34910.1	856828	9.07152	104209	1.15124e+06	9.07153	186692	970591	9.07152	612186	1.01518e+06
9.097	154872	6466.62	9.097	21922.7	1.0618e+06	9.097	32068.1	726859	9.097	89867	1.10973e+06	9.09701	172863	980104	9.097	574509	972885
9.12248	145707	5906.35	9.12248	19547.5	1.05763e+06	9.12248	29000.4	702961	9.12248	82706.8	1.09872e+06	9.12249	156246	954693	9.12248	529008	963342
9.14796	133154	5166.03	9.14796	17816.1	1.06045e+06	9.14796	27206.5	694173	9.14796	75627.5	1.10496e+06	9.14797	148981	933611	9.14796	492879	911375
9.17344	129215	4925.94	9.17344	16866.3	1.02609e+06	9.17344	24813.1	684110	9.17344	71077.6	1.08962e+06	9.17345	140397	911841	9.17344	461034	879892
9.19892	117667	4595.82	9.19892	15181.2	1.0089e+06	9.19892	23435.2	718167	9.19892	63777.7	1.05977e+06	9.19893	128269	872733	9.19892	435988	911599
9.2244	112562	4320.72	9.2244	14701.3	1.02594e+06	9.2244	21489.5	695895	9.2244	60281	1.06809e+06	9.22441	127450	857794	9.2244	404555	838082
9.24988	107762	3730.54	9.24988	12888.9	1.01947e+06	9.24988	19365.3	675289	9.24988	60656.6	1.05593e+06	9.24989	125704	848908	9.24988	392929	867439
9.27536	104234	3440.46	9.27536	12296.7	1.04296e+06	9.27536	19780.6	669162	9.27536	56255	1.07088e+06	9.27537	121715	862641	9.27536	370519	889267
9.30084	99355.9	3575.49	9.30084	11275.8	981639	9.30084	20753.3	633531	9.30084	54179	1.02249e+06	9.30085	121730	831024	9.30084	360920	850576
9.32632	95467.1	3430.45	9.32632	11229.9	1.01697e+06	9.32632	17772.4	937806	9.32632	54449.5	1.04485e+06	9.32633	124922	842394	9.32632	342766	824842
9.3518	94500.2	3490.47	9.3518	10403	989733	9.3518	16463.5	753924	9.3518	51523.6	991195	9.35181	124592	823889	9.3518	340070	824129
9.37728	92183.7	3210.4	9.37728	10122.3	1.00752e+06	9.37728	18124.6	648486	9.37728	53119	1.02811e+06	9.37729	122425	812902	9.37728	323792	837770
9.40276	90572.5	3080.37	9.40276	9729.29	1.01007e+06	9.40276	16884	797797	9.40276	51203.5	1.02162e+06	9.40277	119105	811299	9.40276	323319	857364
9.42824	86666.2	3195.39	9.42824	9897.71	1.01855e+06	9.42824	16784.1	770604	9.42824	52136.4	1.00665e+06	9.42825	130751	801383	9.42824	326647	796040
9.45372	82358.5	3045.36	9.45372	9662.94	972125	9.45372	17530.6	647430	9.45372	52252.3	1.01447e+06	9.45373	127440	802638	9.45372	316010	811213
9.4792	77931.5	2970.34	9.4792	9606.8	996492	9.4792	16426.7	647892	9.4792	55459.9	984040	9.47921	130030	842459	9.4792	314388	810211
9.50468	78957.6	2960.34	9.50468	9765.01	965728	9.50468	16274.2	687442	9.50468	55846.4	977547	9.50469	133842	795043	9.50468	320073	771448
9.53016	79058.2	3130.38	9.53016	9810.95	971533	9.53016	16957.6	657928	9.53016	57933.7	999154	9.53017	134372	798093	9.53016	320863	804470
9.55564	74491.5	3185.39	9.55564	10448.9	975237	9.55564	17635.7	696027	9.55564	59861.2	951721	9.55565	137964	783538	9.55564	305505	803736
9.58112	79158.8	3030.36	9.58112	10168.2	994846	9.58112	18955.2	663676	9.58112	63490.4	967648	9.58113	139113	757861	9.58112	308646	783239
9.6066	72078.1	3430.45	9.6066	11015.5	978657	9.6066	18613.5	645516	9.6066	64020.7	952143	9.60661	143923	789333	9.6066	295045	759400
9.63208	69464	3495.47	9.63208	11224.8	989382	9.63208	19559.8	648618	9.63208	69021.6	927135	9.63209	146516	775284	9.63208	285574	734207
9.65756	70409	3565.49	9.65756	11888.4	1.01046e+06	9.65756	20595.6	656761	9.65756	71940	921370	9.65757	149729	748307	9.65756	285885	761818
9.68304	69846	3170.39	9.68304	11551.5	958436	9.68304	21021.5	671498	9.68304	73637.1	997906	9.68305	147543	774333	9.68304	274321	747142
9.70852	66729.8	3375.44	9.70852	12184.4	989294	9.70852	22215.2	615827	9.70852	76202.6	934098	9.70854	147202	752490	9.70852	267375	745369
9.734	66187	3495.47	9.734	12608.1	974207	9.734	24413.4	739876	9.734	74284	912843	9.73402	152515	768027	9.734	264233	746876
9.75948	64840.3	3510.48	9.75948	12031.3	971599	9.75948	24287.2	645032	9.75948	77037.6	959236	9.7595	148801	756394	9.75948	253884	756872
9.78496	70670.4	3465.46	9.78496	12618.3	987012	9.78496	28626.9	640831	9.78496	75594.3	920081	9.78498	144258	737660	9.78496	242705	740341
9.81044	69403.7	3590.5	9.81044	13465.8	950032	9.81044	27464.3	641732	9.81044	77734.3	931730	9.81046	141546	723556	9.81044	247024	723098
9.83592	67734.9	3580.5	9.83592	13593.4	963318	9.83592	27858.8	652117	9.83592	77457.8	926830	9.83594	139000	718263	9.83592	239916	722037
9.8614	68277.8	3470.47	9.8614	13200.3	981376	9.8614	25197.1	646374	9.8614	78215.5	872081	9.86142	130530	733761	9.8614	223271	718189
9.88688	68579.3	3410.45	9.88688	12950.2	976618	9.88688	25970.3	671057	9.88688	75909.5	940127	9.8869	125941	729089	9.88688	210560	724337
9.91236	71877	3805.56	9.91236	13021.6	983854	9.91236	21747.1	661187	9.91236	72432	906896	9.91238	117824	757193	9.91236	203657	687684
9.93784	72299.3	3485.47	9.93784	13307.5	986486	9.93784	23603.5	634960	9.93784	70801.3	888228	9.93786	117366	731995	9.93784	191326	671079
9.96332	75276	3400.45	9.96332	12286.5	952854	9.96332	20595.6	785305	9.96332	67590.2	914037	9.96334	113554	706973	9.96332	178777	681309
9.9888	74049	3220.4	9.9888	12317.2	974382	9.9888	22462.3	654956	9.9888	64755.6	860362	9.98882	105038	723147	9.9888	171007	706673
10.0143	79400.3	3225.4	10.0143	11699.5	1.00312e+06	10.0143	19339	635840	10.0143	61175.8	900039	10.0143	97601.5	712606	10.0143	168647	688170
10.0398	78937.5	3010.35	10.0398	10984.9	967502	10.0398	19675.5	685743	10.0398	59082.5	850075	10.0398	91997.3	712907	10.0398	153114	655375
10.0652	78253.4	2935.33	10.0652	10479.6	980323	10.0652	17325.5	628543	10.0652	55631.1	884768	10.0653	89157.6	691634	10.0652	144972	636389
10.0907	78434.5	2905.33	10.0907	10663.3	984139	10.0907	17062.7	615585	10.0907	52495.2	853783	10.0907	80606.3	713294	10.0907	142982	648508
10.1162	80466.8	2990.35	10.1162	9979.37	967480	10.1162	16547.6	598978	10.1162	49729.8	863630	10.1162	76640.4	723126	10.1162	131225	661077
10.1417	79702.1	2810.31	10.1417	8892.3	1.01813e+06	10.1417	14960.2	635620	10.1417	45155.1	877874	10.1417	70235	672753	10.1417	122767	648332
10.1672	78434.5	2440.23	10.1672	8545.26	998732	10.1672	14739.5	709943	10.1672	41486.4	881613	10.1672	64642.4	651306	10.1672	118562	644262
10.1926	78152.8	2575.26	10.1926	8244.18	967151	10.1926	13105.1	593366	10.1926	39214	856746	10.1927	62228.8	675605	10.1926	112383	657972
10.2181	75416.8	2300.2	10.2181	7580.77	954321	10.2181	14697.4	690200	10.2181	34791.5	878365	10.2181	57095.4	687169	10.2181	108979	639335
10.2436	73868	2170.18	10.2436	7631.8	985235	10.2436	11649.5	646286	10.2436	33016.3	868415	10.2436	55277.2	645356	10.2436	102392	657510
10.2691	73445.6	2280.2	10.2691	6815.36	980893	10.2691	10504.1	590999	10.2691	30789.3	848070	10.2691	49158.5	674168	10.2691	96347.4	636917
10.2946	73204.3	2170.18	10.2946	6432.67	992542	10.2946	10651.2	588939	10.2946	29868.8	857003	10.2946	48902.6	649080	10.2946	90389.9	635048
10.32	71796.5	1790.12	10.32	5759.15	976552	10.32	9794.78	705723	10.32	26226.2	849469	10.3201	44675	649765	10.32	92630.9	616749
10.3455	68237.5	2035.16	10.3455	5524.45	976881	10.3455	8959.45	798220	10.3455	25212.3	865870	10.3455	40914.4	666686	10.3455	89111	598276
10.371	67151.9	1605.1	10.371	5453.02	967064	10.371	7877.29	786171	10.371	23790.9	809207	10.371	40320.9	644864	10.371	84176.1	608826
10.3965	59434.7	1745.12	10.3965	5049.97	992805	10.3965	7320.47	585719	10.3965	21890.3	797956	10.3965	37328.6	675969	10.3965	80975.3	623754
10.422	63996.2	1555.09	10.422	4718.35	987056	10.422	7152.38	598517	10.422	19990	804463	10.422	35456.9	624359	10.422	77600.9	608189
10.4474	59334.3	1555.09	10.4474	4187.76	998556	10.4474	6600.86	594878	10.4474	19202.4	817348	10.4475	34199	601132	10.4474	73773.4	604438
10.4729	60178.1	1360.07	10.4729	3983.7	994188	10.4729	6574.6	757427	10.4729	18442.4	806346	10.4729	32317.4	616242	10.4729	71873.2	601039
10.4984	56140.2	1305.07	10.4984	3896.97	955962	10.4984	5797.24	614993	10.4984	16867.5	829871	10.4984	29567.2	630171	10.4984	71303.2	609111
10.5239	56321	1410.08	10.5239	3886.77	990193	10.5239	5350.8	713480	10.5239	15848.8	802371	10.5239	29091.8	634468	10.5239	68084.3	570700
10.5494	55356.9	1315.07	10.5494	3386.84	957888	10.5494	5991.57	619449	10.5494	15843.3	803510	10.5494	28851.6	596611	10.5494	64560.1	574770
10.5748	54011.3	1375.07	10.5748	3371.53	982231	10.5748	5324.54	649674	10.5748	14703.6	793216	10.5749	26342.3	619808	10.5748	62086.4	570481
10.6003	53147.8	1325.07	10.6003	3391.94	930027	10.6003	5056.69	557118	10.6003	13591.5	772649	10.6003	25815.9	598850	10.6003	61010.5	570568
10.6258	49935.1	1135.05	10.6258	3361.33	916729	10.6258	4788.84	599811	10.6258	13921.8	780933	10.6258	25923.2	590791	10.6258	61733	545274
10.6513	47807.2	1100.05	10.6513	3147.08	959311	10.6513	4615.54	679523	10.6513	13580.5	776222	10.6513	25453.1	609475	10.6513	59998	566849
10.6768	46823.7	975.04	10.6768	3014.45	955590	10.6768	5912.79	559391	10.6768	12754.7	778333	10.6768	25836.4	593221	10.6768	60082.4	569081
10.7022	48007.9	1195.06	10.7022	2958.34	904207	10.7022	4647.05	599175	10.7022	12903.4	749446	10.7023	24134.9	589363	10.7022	57335.3	565449
10.7277	45218	1140.05	10.7277	3065.46	954014	10.7277	4095.62	565077	10.7277	12451.9	728385	10.7277	23961.1	573645	10.7277	60272.2	548704
10.7532	44455.4	1185.05	10.7532	3050.16	935359	10.7532	4484.25	548835	10.7532	12485	726350	10.7532	23557.5	584676	10.7532	57989.1	551435
10.7787	46201.5	1095.05	10.7787	2963.44	958326	10.7787	4216.4	587296	10.7787	12622.6	734955	10.7787	22055.5	565984	10.7787	55305.7	532197
10.8042	43913.6	1120.05	10.8042	3055.26	945482	10.8042	4279.42	525063	10.8042	12523.5	701165	10.8042	21810.3	581076	10.8042	54272.5	516254
10.8296	43652.7	960.04	10.8296	2943.03	941349	10.8296	4510.5	543898	10.8296	11675.8	740416	10.8297	21662.2	571027	10.8296	52633.3	514751
10.8551	44716.3	1095.05	10.8551	2601.26	942420	10.8551	4930.64	533070	10.8551	12705.2	728593	10.8551	22597	579798	10.8551	52744	506536
10.8806	44455.4	1115.05	10.8806	2902.22	902222	10.8806	4547.27	574223	10.8806	11549.2	723182	10.8806	21008.3	550186	10.8806	51869.1	535514
10.9061	42328.4	945.03	10.9061	2948.13	956838	10.9061	4342.44	510240	10.9061	11312.5	716733	10.9061	20732.5	551503	10.9061	51120.8	510131
10.9316	41265	1175.05	10.9316	3009.35	948719	10.9316	4205.9	519394	10.9316	11461.1	702366	10.9316	20798.9	520341	10.9316	48675.8	517889
10.957	45378.6	1035.04	10.957	2626.77	937392	10.957	5308.79	538396	10.957	11108.8	736760	10.9571	21136	537973	10.957	49239.6	516908
10.9825	41826.8	1100.05	10.9825	2713.48	917755	10.9825	4379.2	582893	10.9825	11565.7	704559	10.9825	20323.8	554075	10.9825	45530.7	507277
11.008	43492.2	1035.04	11.008	2866.52	929678	11.008	4326.69	544772	11.008	11202.4	708393	11.008	19573	526025	11.008	49186.9	481445
11.0335	42408.6	1275.06	11.0335	3055.26	932977	11.0335	3911.82	596303	11.0335	10883.2	699688	11.0335	19200.2	521211	11.0335	49387.2	488665
11.059	43853.4	1095.05	11.059	2988.94	905798	11.059	3833.05	525805	11.059	11296	686145	11.059	19450.4	546871	11.059	47969.8	494388
11.0844	41425.5	1055.04	11.0844	2902.22	947100	11.0844	4710.07	579981	11.0845	11075.8	665864	11.0845	19333	515084	11.0844	46115.4	505469
11.1099	43231.3	1160.05	11.1099	2698.18	884639	11.1099	3780.53	557577	11.1099	10707	694588	11.1099	19006.1	520998	11.1099	47042.6	489688
11.1354	42448.8	1250.06	11.1354	2805.3	900304	11.1354	3785.78	594023	11.1354	10332.8	650718	11.1354	19828.4	529780	11.1354	47295.5	482554
11.1609	45458.9	1230.06	11.1609	2708.38	930289	11.1609	4373.95	519219	11.1609	10530.9	679597	11.1609	17954	501864	11.1609	45604.5	478097
11.1864	44575.8	1295.06	11.1864	2636.97	922427	11.1864	3565.22	671035	11.1864	10558.4	653019	11.1864	17300.3	519684	11.1864	44261.3	479705
11.2118	44355.1	1265.06	11.2119	2703.28	900435	11.2118	3307.9	488904	11.2119	9485.16	685614	11.2119	18000	516207	11.2119	44946	455530
11.2373	46723.3	1455.08	11.2373	2677.78	918672	11.2373	3533.71	634521	11.2373	10453.8	678352	11.2373	17591.4	499641	11.2373	43434.4	467645
11.2628	48389.3	1350.07	11.2628	2575.76	916336	11.2628	3990.59	501049	11.2628	8934.81	668559	11.2628	16983.7	507117	11.2628	41722.8	476184
11.2883	49172.3	1545.09	11.2883	2596.16	899366	11.2883	3791.03	539051	11.2883	9661.28	677407	11.2883	17065.4	499345	11.2883	42849.8	480140
11.3138	49915.1	1425.08	11.3138	2218.68	909659	11.3138	3318.41	500787	11.3138	9176.96	641726	11.3138	17325.9	523183	11.3138	43134.2	454423
11.3393	51802.4	1420.08	11.3393	2376.81	884290	11.3393	3643.99	516080	11.3393	9072.39	655527	11.3393	17576.1	476225	11.3393	45604.5	465430
11.3647	50015.4	1780.12	11.3647	2458.42	899563	11.3647	3460.19	490057	11.3647	8945.82	646486	11.3647	17897.8	503368	11.3647	44735.3	464604
11.3902	51802.4	1615.1	11.3902	2529.84	914088	11.3902	3775.28	516494	11.3902	9099.92	645543	11.3902	17683.3	505994	11.3902	46162.8	453403
11.4157	50818.5	1675.11	11.4157	2642.07	883964	11.4157	3502.2	579981	11.4157	8929.31	660453	11.4157	17101.2	489123	11.4157	48860.3	435816
11.4412	51942.9	1565.09	11.4412	2254.39	882744	11.4412	3654.49	498741	11.4412	8890.78	646486	11.4412	18102.1	476098	11.4412	50435.8	457570
11.4667	50156	1485.09	11.4667	2346.2	897601	11.4667	3460.19	524016	11.4667	9540.2	668789	11.4667	17994.9	481488	11.4667	50103.8	436813
11.4921	53268.2	1605.1	11.4921	2499.23	905493	11.4921	3922.32	475141	11.4921	9331.06	655458	11.4921	18663.9	484724	11.4921	51268.4	439501
11.5176	51340.6	1560.09	11.5176	2346.2	902113	11.5176	3092.61	571597	11.5176	9055.88	627822	11.5176	18199.1	499641	11.5176	55695.7	436618
11.5431	52284.3	1610.1	11.5431	2545.14	874560	11.5431	2956.08	510283	11.5431	8764.19	602828	11.5431	19062.3	499832	11.5431	55933	438135
11.5686	46301.8	1545.09	11.5686	2412.52	906933	11.5686	3239.64	474815	11.5686	8868.76	635611	11.5686	17121.6	497926	11.5686	55521.8	446548
11.5941	51842.5	1610.1	11.5941	2279.89	897601	11.5941	3234.39	513399	11.5941	8945.82	626352	11.5941	17428	494963	11.5941	54657.3	445420
11.6195	52063.4	1475.08	11.6195	2264.59	854752	11.6195	3460.19	508715	11.6195	9077.89	613289	11.6195	17770.2	472125	11.6195	55806.4	436965
11.645	48710.5	1375.07	11.645	1846.33	861424	11.645	3271.15	488665	11.645	8632.12	636346	11.645	17979.6	465577	11.645	54889.2	424681
11.6705	50939	1375.07	11.6705	2157.47	880458	11.6705	2961.33	494953	11.6705	8439.51	600168	11.6705	17182.9	465028	11.6705	53903.5	435990
11.696	49874.9	1310.07	11.696	2014.65	868273	11.696	2635.75	475467	11.696	8004.76	595721	11.696	15834.8	453060	11.696	52823.1	432609
11.7215	48931.4	1310.07	11.7215	2116.67	869252	11.7215	2924.57	576303	11.7215	7790.13	588320	11.7215	16784.6	463655	11.7215	51711	433108
11.7469	50517.4	1400.08	11.7469	1810.62	856512	11.7469	2730.27	476640	11.7469	7663.57	604938	11.7469	15589.7	459729	11.7469	49861.4	417386
11.7724	48509.8	1175.05	11.7724	1871.83	848148	11.7724	2772.28	450713	11.7724	7542.5	593269	11.7724	15257.8	468133	11.7724	46868.8	431331
11.7979	48329.1	1020.04	11.7979	1805.52	847931	11.7979	2478.23	480466	11.7979	7168.3	597830	11.7979	14114.1	417218	11.7979	46431.5	415005
11.8234	50115.8	1020.04	11.8234	2024.85	863511	11.8234	2147.42	447437	11.8234	6777.62	580258	11.8234	13399.4	449748	11.8234	45736.2	414269
11.8489	49172.3	1115.05	11.8489	1800.42	829549	11.8489	2147.42	575033	11.8489	6975.7	599664	11.8489	13455.6	446711	11.8489	42333.6	401617
11.8743	51722.1	980.04	11.8743	1774.92	844153	11.8743	2378.46	457027	11.8743	6392.44	576435	11.8743	12761.3	441418	11.8743	40627.4	405466
11.8998	50597.7	960.04	11.8998	1708.61	826643	11.8998	2472.97	447112	11.8998	5946.74	573391	11.8998	12010.9	443527	11.8998	39037.3	409164
11.9253	52043.3	1075.04	11.9253	1632.1	881111	11.9253	2231.43	492277	11.9253	6249.38	592994	11.9253	12240.6	430292	11.9253	37368.4	391546
11.9508	50557.5	840.03	11.9508	1560.69	873016	11.9508	2373.21	463366	11.9508	6001.77	586396	11.9508	11536.1	428502	11.9508	34362.7	400622
11.9763	52665.8	925.03	11.9763	1499.48	836816	11.9763	2173.68	432176	11.9763	5341.5	558660	11.9763	10938.9	419596	11.9763	33210.1	407909
12.0017	55638.1	845.03	12.0017	1550.49	840245	12.0017	1806.12	440563	12.0017	5457.05	564994	12.0017	10821.5	458525	12.0017	31289.3	387442
12.0272	53549.4	810.03	12.0272	1575.99	822545	12.0272	1932.14	482293	12.0272	5297.49	575542	12.0272	10842	437519	12.0272	31452.4	392605
12.0527	55136	895.03	12.0527	1473.98	833974	12.0527	1921.64	455573	12.0527	5027.89	568746	12.0527	10683.7	434864	12.0527	29705.5	398461
12.0782	55296.6	800.02	12.0782	1479.08	829267	12.0782	1800.87	432761	12.0782	5302.99	566824	12.0782	10193.7	428186	12.0782	28374.4	390056
12.1037	53810.5	800.02	12.1037	1341.37	833280	12.1037	1848.13	503400	12.1037	4736.29	537071	12.1037	9765.01	421091	12.1037	27711.5	380296
12.1291	54031.4	655.02	12.1291	1509.68	796839	12.1291	2026.65	544226	12.1291	4730.79	538600	12.1291	9254.64	423975	12.1291	27432.7	382023
12.1546	52384.7	765.02	12.1546	1341.37	865272	12.1546	2005.65	440303	12.1546	5000.38	557723	12.1546	9157.68	412001	12.1546	26932.9	370952
12.1801	50356.8	895.03	12.1801	1331.17	806124	12.1801	1932.14	522512	12.1801	4758.29	533487	12.1801	9055.61	401719	12.1801	25428.5	374016
12.2056	53509.2	690.02	12.2056	1331.17	833236	12.2056	1779.87	422646	12.2056	4499.72	541432	12.2056	8438.1	420123	12.2056	25638.9	367738
12.2311	51360.7	750.02	12.2311	1315.86	809675	12.2311	1953.14	460870	12.2311	4725.28	555505	12.2311	8953.54	394700	12.2311	26775.1	382433
12.2565	51380.7	655.02	12.2565	1264.86	811819	12.2565	1711.61	429381	12.2565	4719.78	534948	12.2566	8504.44	389953	12.2565	25428.5	353943
12.282	50276.4	660.02	12.282	1371.97	796752	12.282	1543.58	428991	12.282	4719.78	522285	12.282	8305.41	410570	12.282	23803.4	352263
12.3075	46462.4	750.02	12.3075	1336.27	808181	12.3075	1716.86	562868	12.3075	4499.72	526345	12.3075	8218.66	397789	12.3075	24355.6	359503
12.333	48409.4	690.02	12.333	1310.76	792750	12.333	1365.07	431136	12.333	4015.57	514601	12.333	8596.31	389575	12.333	23934.8	352500
12.3585	49252.6	640.02	12.3585	1264.86	767746	12.3585	1669.61	457765	12.3585	4263.14	517063	12.3585	8019.64	376435	12.3585	22720	342098
12.3839	44656.1	700.02	12.3839	1249.56	789635	12.3839	1606.59	418771	12.3839	4362.17	509884	12.384	7820.62	383172	12.3839	22493.9	345328
12.4094	47907.6	720.02	12.4094	1290.36	752037	12.4094	1643.34	435253	12.4094	4021.07	491120	12.4094	7937.99	371108	12.4094	22846.2	333770
12.4349	46542.7	865.03	12.4349	1229.16	781291	12.4349	1722.11	447307	12.4349	4070.58	483339	12.4349	7687.94	365593	12.4349	23472	329296
12.4604	44575.8	765.02	12.4604	1116.95	766581	12.4604	1811.38	424876	12.4604	3812.01	488230	12.4604	8101.29	365719	12.4604	22614.8	334803
12.4859	43993.9	735.02	12.4859	1285.26	760235	12.4859	1485.83	423209	12.4859	3916.54	474835	12.4859	7631.8	378198	12.4859	21968	346663
12.5113	44796.6	785.02	12.5113	1351.57	752382	12.5113	1323.06	404536	12.5113	3751.49	463632	12.5114	7570.57	357588	12.5113	22110	329877
12.5368	43351.7	700.02	12.5368	1254.66	784641	12.5368	1590.84	397618	12.5368	4087.08	472016	12.5368	7534.85	363183	12.5368	21925.9	331382
12.5623	45759.9	560.01	12.5623	1152.65	734106	12.5623	1417.57	415525	12.5623	3960.55	456479	12.5623	7448.1	360710	12.5623	22125.8	315388
12.5878	45278.2	690.02	12.5878	1116.95	744082	12.5878	1690.61	383167	12.5878	3988.06	471675	12.5878	7580.77	342010	12.5878	21352.8	328113
12.6133	41164.7	655.02	12.6133	1234.26	742530	12.6133	1475.33	419658	12.6133	3492.93	490210	12.6133	7621.6	351702	12.6133	21047.8	328414
12.6387	40723.3	665.02	12.6387	1147.55	740396	12.6387	1470.08	391201	12.6387	3668.97	474562	12.6388	7795.11	344793	12.6387	21068.8	310083
12.6642	41405.4	670.02	12.6642	1218.96	759587	12.6642	1501.58	499873	12.6642	3944.05	455525	12.6642	7315.43	350990	12.6642	21147.7	311693
12.6897	40602.9	685.02	12.6897	1096.54	729562	12.6897	1328.31	452492	12.6897	3619.46	456025	12.6897	7060.29	351995	12.6897	20621.9	302890
12.7152	40923.9	690.02	12.7152	1060.84	731694	12.7152	1197.05	503095	12.7152	3922.04	467903	12.7152	7177.65	333265	12.7152	20958.4	306604
12.7407	42288.3	655.02	12.7407	1193.45	750075	12.7407	1312.56	495106	12.7407	3377.4	455003	12.7407	7075.6	335775	12.7407	21479	306711
12.7661	42669.5	745.02	12.7661	928.231	735958	12.7661	1538.33	446982	12.7661	3663.47	423641	12.7662	7101.11	333830	12.7661	20937.4	293319
12.7916	39960.9	640.02	12.7916	1065.94	708521	12.7916	1464.83	397186	12.7916	3657.97	432546	12.7916	7325.63	320870	12.7916	19975.2	310856
12.8171	40322.1	705.02	12.8171	984.341	729756	12.8171	1281.06	366617	12.8171	3657.97	448308	12.8171	6708.2	337428	12.8171	20879.5	298275
12.8426	42488.9	735.02	12.8426	1167.95	727452	12.8426	1302.06	366639	12.8426	3327.89	445540	12.8426	7274.61	332805	12.8426	21668.3	299370
12.8681	39539.7	670.02	12.8681	1071.04	732814	12.8681	1128.79	385542	12.8681	3234.36	420787	12.8681	6805.15	330087	12.8681	20569.3	294735
12.8935	38396.3	750.02	12.8935	1147.55	734558	12.8935	1669.61	354632	12.8935	3206.86	440413	12.8936	7090.91	320703	12.8935	20947.9	290081
12.919	42328.4	685.02	12.919	994.541	695951	12.919	981.782	402525	12.919	3492.93	414673	12.919	6886.8	325781	12.919	21373.8	293984
12.9445	40663.1	650.02	12.9445	1096.54	710650	12.9445	1149.8	426457	12.9445	3118.84	423437	12.9445	7203.17	320494	12.9445	21252.9	288880
12.97	38817.5	585.01	12.97	1035.34	705813	12.97	1191.8	419918	12.97	3080.33	424479	12.97	6856.19	296822	12.97	20811.2	277348
12.9955	39078.3	595.01	12.9955	1111.85	698829	12.9955	1233.8	363620	12.9955	3206.86	415782	12.9955	6897.01	299512	12.9955	20169.7	277240
13.0209	40221.8	550.01	13.0209	1014.94	678178	13.0209	1275.81	384786	13.0209	3184.85	404195	13.021	7116.42	309738	13.0209	21915.4	282084
13.0464	38516.6	670.02	13.0464	969.031	691076	13.0464	1113.04	383642	13.0464	3118.84	404806	13.0464	7182.76	306544	13.0464	21705.1	276512
13.0719	39379.2	695.02	13.0719	1096.54	696337	13.0719	1202.3	445485	13.0719	3261.87	412115	13.0719	6881.7	295779	13.0719	21032	282169
13.0974	38978	660.02	13.0974	918.031	703277	13.0974	1223.3	358597	13.0974	3234.36	404512	13.0974	6289.8	309947	13.0974	20900.6	267388
13.1229	38998.1	575.01	13.1229	943.531	683606	13.1229	1123.54	366811	13.1229	3228.86	394448	13.1229	6325.52	289357	13.1229	20685	261651
13.1483	39700.2	685.02	13.1483	984.341	683327	13.1483	1333.56	342378	13.1483	3250.87	408585	13.1484	6820.46	300055	13.1483	20700.8	266746
13.1738	39278.9	605.01	13.1738	989.441	706157	13.1738	1123.54	357261	13.1738	2898.8	396279	13.1738	6708.2	289044	13.1738	21300.2	272806
13.1993	41565.9	660.02	13.1993	877.231	667693	13.1993	1086.79	323856	13.1993	2964.81	378428	13.1993	6555.13	280230	13.1993	21294.9	262293
13.2248	38998.1	705.02	13.2248	994.541	672903	13.2248	1128.79	312853	13.2248	2772.28	386176	13.2248	6953.14	281438	13.2248	22330.9	270493
13.2503	38957.9	785.02	13.2503	912.931	654561	13.2503	1165.55	390121	13.2503	3168.35	384233	13.2503	6769.43	284105	13.2503	21931.2	261416
13.2757	37433.5	645.02	13.2757	1020.04	699624	13.2757	1181.3	444900	13.2757	2860.29	377548	13.2758	6708.2	280709	13.2757	21847.1	253841
13.3012	41626.1	740.02	13.3012	943.531	667950	13.3012	1160.3	372031	13.3012	2860.29	379896	13.3012	6738.82	289482	13.3012	21752.4	254911
13.3267	40843.7	515.01	13.3267	902.731	653404	13.3267	1092.04	328565	13.3267	3091.34	379264	13.3267	6636.77	280834	13.3267	21694.6	268566
13.3522	42950.4	615.01	13.3522	1009.84	658630	13.3522	1291.56	544423	13.3522	3212.36	372287	13.3522	6616.36	270194	13.3522	21484.2	262272
13.3777	42388.6	640.02	13.3777	1025.14	649444	13.3777	1086.79	438655	13.3777	3069.33	377909	13.3777	6422.46	287044	13.3777	22330.9	255681
13.4031	41866.9	655.02	13.4031	897.631	650343	13.4031	1113.04	321620	13.4031	2854.79	372129	13.4032	6948.03	279626	13.4031	22262.5	254547
13.4286	42067.5	695.02	13.4286	938.431	660193	13.4286	981.782	420438	13.4286	3190.36	376848	13.4286	6524.51	273212	13.4286	21584.1	258441
13.4541	43993.9	660.02	13.4541	1055.74	642532	13.4541	987.032	414746	13.4541	3113.34	378338	13.4541	6606.15	270568	13.4541	21363.3	262785
13.4796	43291.5	655.02	13.4796	918.031	640713	13.4796	981.782	344337	13.4796	3041.83	363080	13.4796	6845.97	275856	13.4796	22488.6	250377
13.5051	44114.3	595.01	13.5051	958.831	639729	13.5051	1039.54	364612	13.5051	2821.78	356472	13.5051	6932.73	263867	13.5051	23177.5	252045
13.5305	45117.7	710.02	13.5305	780.32	646447	13.5305	1181.3	419161	13.5305	3036.32	357126	13.5306	6794.95	254861	13.5305	23356.3	245032
13.556	44796.6	730.02	13.556	933.331	653126	13.556	1065.79	333598	13.556	3151.85	369511	13.556	7070.5	267946	13.556	22783.1	245716
13.5815	43893.5	560.01	13.5815	775.22	646212	13.5815	1176.05	363900	13.5815	2937.31	348582	13.5815	7121.52	263326	13.5815	23571.9	257457
13.607	42589.2	610.01	13.607	877.231	632587	13.607	1317.81	310920	13.607	2673.25	343287	13.607	7121.52	269215	13.607	24676.4	249799
13.6325	46803.6	625.02	13.6325	938.431	639537	13.6325	1039.54	307871	13.6325	2915.3	359629	13.6325	7085.81	255527	13.6325	25560	243642
13.6579	45057.5	615.01	13.6579	856.831	641312	13.6579	1071.04	440195	13.6579	2684.25	348199	13.658	7177.65	265885	13.6579	25949.3	249521
13.6834	44997.3	670.02	13.6834	918.031	611481	13.6834	1008.04	315582	13.6834	2645.74	360351	13.6834	7473.62	255340	13.6834	25381.2	249008
13.7089	45037.4	715.02	13.7089	974.141	633998	13.7089	1128.79	325791	13.7089	2563.23	339233	13.7089	7274.61	256254	13.7089	27269.6	238278
13.7344	45639.5	570.01	13.7344	846.631	614021	13.7344	1081.54	362434	13.7344	2920.8	351084	13.7344	7172.55	258958	13.7344	26396.4	236975
13.7599	44234.7	655.02	13.7599	958.831	606871	13.7599	1097.29	336417	13.7599	2865.79	354285	13.7599	7172.55	248189	13.7599	26543.7	233194
13.7853	44415.3	535.01	13.7853	780.32	612975	13.7853	1044.79	353706	13.7853	2948.31	332388	13.7854	7264.4	260684	13.7853	27196	241484
13.8108	44375.2	655.02	13.8108	708.92	610350	13.8108	1134.05	329103	13.8108	2975.81	331735	13.8108	7060.29	252346	13.8108	27800.9	240736
13.8363	44435.3	675.02	13.8363	877.231	611310	13.8363	1060.54	318590	13.8363	2904.3	341215	13.8363	7682.83	261579	13.8363	28637.4	232682
13.8618	43532.3	640.02	13.8618	663.02	595140	13.8618	1076.29	393815	13.8618	2931.8	347884	13.8618	7693.04	253364	13.8618	28658.5	224056
13.8873	42830	555.01	13.8873	923.131	590045	13.8873	1039.54	425916	13.8873	2986.81	344571	13.8873	7172.55	245197	13.8873	28242.8	229777
13.9127	42468.8	630.02	13.9127	933.331	618356	13.9127	1170.8	316678	13.9127	2948.31	326851	13.9128	7917.58	246880	13.9127	29205.6	228304
13.9382	43070.8	560.01	13.9382	749.72	575987	13.9382	1102.54	309481	13.9382	2915.3	323319	13.9382	7305.22	250704	13.9382	32315.4	222434
13.9637	43592.5	600.01	13.9637	821.131	584250	13.9637	1139.3	378828	13.9637	2821.78	308703	13.9637	7733.86	230599	13.9637	31189.3	228005
13.9892	43131	660.02	13.9892	989.441	577541	13.9892	866.282	305960	13.9892	2777.78	323139	13.9892	7769.58	232155	13.9892	31462.9	224184
14.0147	41846.8	580.01	14.0147	887.431	570218	14.0147	960.782	343713	14.0147	2970.31	311040	14.0147	8172.73	243992	14.0147	32357.5	209443
14.0401	43853.4	580.01	14.0401	1183.25	575923	14.0401	1207.55	380663	14.0401	2937.31	315402	14.0402	8152.32	228855	14.0401	33504.8	202728
14.0656	41325.2	545.01	14.0656	943.531	581268	14.0656	1092.04	360128	14.0656	2992.32	312546	14.0656	8162.53	233588	14.0656	33189	210381
14.0911	42328.4	635.02	14.0911	928.231	579308	14.0911	1191.8	409899	14.0911	2915.3	305984	14.0911	8315.62	226407	14.0911	34183.7	214049
14.1166	42669.5	665.02	14.1166	887.431	574667	14.1166	1055.29	397726	14.1166	2711.75	313715	14.1166	7994.12	230267	14.1166	36089.2	211298
14.1421	41445.6	585.01	14.1421	963.931	566750	14.1421	1254.81	299499	14.1421	3030.82	304860	14.1421	8621.82	227278	14.1421	35694.4	217270
14.1675	42388.6	750.02	14.1675	826.231	558965	14.1675	1548.83	287593	14.1675	3333.4	292620	14.1676	8963.75	224540	14.1675	37731.6	204028
14.193	40863.7	745.02	14.193	1086.34	564729	14.193	1438.57	292097	14.193	3465.42	295920	14.193	10122.3	217986	14.193	39384.8	210104
14.2185	41686.3	770.02	14.2185	1188.35	547360	14.2185	1470.08	293427	14.2185	3933.04	293832	14.2185	10887.9	218961	14.2185	42196.7	197742
14.244	44294.9	900.03	14.244	1280.16	562197	14.244	2100.16	312273	14.244	4351.16	296976	14.244	13026.7	220101	14.244	47390.3	215116
14.2695	42408.6	1070.04	14.2695	1458.68	549570	14.2695	2299.7	298747	14.2695	5225.96	293832	14.2695	16544.6	212161	14.2695	54910.3	208974
14.2949	43733	1040.04	14.2949	1739.21	554500	14.2949	3491.7	330479	14.2949	7091.27	280928	14.295	19312.5	212555	14.2949	61959.8	205478
14.3204	43873.5	1290.06	14.3204	2223.78	557732	14.3204	3775.28	374533	14.3204	8593.6	286492	14.3204	23506.4	218276	14.3204	72643.8	202963
14.3459	43371.8	1620.1	14.3459	2698.18	548359	14.3459	5277.28	303684	14.3459	10756.6	280547	14.3459	28340.5	216701	14.3459	89565.4	199383
14.3714	43973.8	1910.14	14.3714	3172.58	552672	14.3714	5429.58	280305	14.3714	13767.7	273954	14.3714	36065.4	209923	14.3714	100134	198616
14.3969	43291.5	2405.22	14.3969	3871.47	550653	14.3969	6112.38	368515	14.3969	16267.3	293630	14.3969	42500.4	215788	14.3969	118027	197039
14.4223	43813.3	2835.31	14.4223	4565.29	555436	14.4223	8045.38	400493	14.4224	20105.7	293608	14.4224	50167	209819	14.4223	127992	192844
14.4478	44896.9	3500.47	14.4478	5172.41	542496	14.4478	8470.9	297567	14.4478	23421.8	273595	14.4478	56552.5	216327	14.4478	144908	201471
14.4733	47747	4070.64	14.4733	6356.13	537081	14.4733	11497.1	358878	14.4733	26760.6	271062	14.4733	61824	210006	14.4733	160745	202473
14.4988	46201.5	4765.88	14.4988	7101.11	517076	14.4988	11034.7	432696	14.4988	28562.6	274066	14.4988	68168.9	207892	14.4988	169822	197785
14.5243	45438.8	4820.9	14.5243	7346.04	550462	14.5243	11912.2	309417	14.5243	32547.7	275411	14.5243	71675.8	211829	14.5243	172326	195634
14.5497	46703.2	5391.12	14.5497	7177.65	549060	14.5497	11528.6	264541	14.5498	34339.4	275299	14.5498	74260.5	199172	14.5497	179240	193248
14.5752	46101.1	5756.28	14.5752	8376.86	535680	14.5752	11565.4	357261	14.5752	36225.1	281040	14.5752	74342.5	201988	14.5752	181197	192034
14.6007	47225.1	6216.49	14.6007	7886.96	532157	14.6007	13499.2	281955	14.6007	38100	275120	14.6007	72501.4	206670	14.6007	175878	199511
14.6262	46984.2	6251.51	14.6262	8085.98	534746	14.6262	11150.3	274691	14.6262	36258.2	271151	14.6262	71357.9	207146	14.6262	172204	194611
14.6517	48168.5	6561.66	14.6517	7677.73	525961	14.6517	11223.9	325533	14.6517	36010	265391	14.6517	71839.9	201367	14.6517	160544	193057
14.6771	48248.8	6196.48	14.6772	7320.53	506566	14.6771	11171.3	327576	14.6772	33578.6	271017	14.6772	63468.8	202361	14.6772	147954	183157
14.7026	48630.2	5886.34	14.7026	6917.42	518581	14.7026	10073.2	264969	14.7026	31654.7	264764	14.7026	60322.7	199607	14.7026	135975	183519
14.7281	46181.4	5606.22	14.7281	6167.34	532241	14.7281	9106.56	329984	14.7281	29047.6	259970	14.7281	53433.6	203252	14.7281	126492	184455
14.7536	47385.7	5226.06	14.7536	5733.64	515317	14.7536	8486.66	340269	14.7536	25967.2	264943	14.7536	50382	199669	14.7536	112822	198637
14.7791	50959.1	5025.98	14.7791	5519.35	524837	14.7791	7777.48	294885	14.7791	23184.9	259970	14.7791	42720.4	205841	14.7791	103429	205670
14.8046	51159.9	4625.83	14.8046	5157.11	520044	14.8046	6201.67	259190	14.8046	20865.8	262143	14.8046	39415.5	198385	14.8046	87842.7	196230
14.83	50758.3	4300.72	14.83	4223.47	534661	14.83	5245.76	270322	14.83	18481	275164	14.83	34055.8	210752	14.83	75378.2	218465
14.8555	54513.4	3955.6	14.8555	3830.66	507795	14.8555	5529.37	273256	14.8555	16327.9	268327	14.8555	30543.5	232093	14.8555	68474.7	236591
14.881	60037.5	3580.5	14.881	3524.57	531753	14.881	5550.38	371729	14.881	14406.3	280749	14.881	25729.1	241644	14.881	59038.3	270300
14.9065	68297.9	3260.41	14.9065	2718.58	532899	14.9065	3932.82	289480	14.9065	12253.8	302524	14.9065	23016	278939	14.9065	51115.5	318461
14.932	76181.2	2830.31	14.932	2886.92	549973	14.932	3638.73	335233	14.932	11615.2	313446	14.932	19159.3	334834	14.932	45457	390315
14.9574	96011.1	2550.25	14.9574	2458.42	581523	14.9574	2714.52	406136	14.9574	9793.37	377954	14.9574	17754.8	401698	14.9574	38094.9	486229
14.9829	119181	2365.22	14.9829	1897.33	625683	14.9829	2845.79	429511	14.9829	7982.74	429192	14.9829	15620.3	463360	14.9829	34194.3	633224
15.0084	150622	2150.18	15.0084	1978.95	688049	15.0084	2178.93	579784	15.0084	7614.03	514351	15.0084	13001.2	573411	15.0084	31410.3	808542
15.0339	203105	1915.14	15.0339	1780.02	739556	15.0339	1995.15	514598	15.0339	6430.95	609342	15.0339	12138.5	731306	15.0339	27848.3	912339
15.0594	248295	1680.11	15.0594	1509.68	844088	15.0594	1932.14	605403	15.0594	5616.61	687321	15.0594	10811.3	856577	15.0594	25397	1.1808e+06
15.0848	312079	1410.08	15.0848	1540.29	909572	15.0848	1848.13	585653	15.0848	5088.41	847930	15.0848	9841.57	1.01824e+06	15.0848	23798.1	1.46005e+06
15.1103	389515	1305.07	15.1103	1315.86	1.01752e+06	15.1103	1517.33	850108	15.1103	4780.3	956887	15.1103	9591.49	1.1407e+06	15.1103	21957.5	1.62277e+06
15.1358	483515	1255.06	15.1358	1280.16	1.16716e+06	15.1358	1433.32	938637	15.1358	4455.69	1.12048e+06	15.1358	8249.28	1.32605e+06	15.1358	20774.4	1.8563e+06
15.1613	559163	1155.05	15.1613	1162.85	1.22123e+06	15.1613	1533.08	998145	15.1613	3795.51	1.28987e+06	15.1613	8157.42	1.43662e+06	15.1613	20995.2	2.0736e+06
15.1868	653866	1240.06	15.1868	1122.05	1.31093e+06	15.1868	1165.55	1.30013e+06	15.1868	3834.02	1.455e+06	15.1868	7494.03	1.52749e+06	15.1868	19275.9	2.12633e+06
15.2122	728435	1070.04	15.2122	1137.35	1.32613e+06	15.2122	1092.04	1.28632e+06	15.2122	3393.91	1.49183e+06	15.2122	7167.45	1.62775e+06	15.2122	18692.4	2.29655e+06
15.2377	773771	1045.04	15.2377	1101.65	1.41247e+06	15.2377	1139.3	1.04132e+06	15.2377	3091.34	1.52718e+06	15.2377	7555.26	1.61263e+06	15.2377	18056.3	2.25559e+06
15.2632	847581	810.03	15.2632	984.341	1.42932e+06	15.2632	1223.3	1.24796e+06	15.2632	3179.35	1.58309e+06	15.2632	6907.21	1.60496e+06	15.2632	17541.1	2.22368e+06
15.2887	870880	770.02	15.2887	1050.64	1.42964e+06	15.2887	1086.79	996025	15.2887	3256.37	1.56446e+06	15.2887	6427.56	1.59723e+06	15.2887	17683	2.30063e+06
15.3142	906802	875.03	15.3142	943.531	1.37813e+06	15.3142	1202.3	1.19472e+06	15.3142	3327.89	1.56873e+06	15.3142	6621.46	1.49958e+06	15.3142	17714.5	1.99016e+06
15.3396	916204	780.02	15.3396	805.82	1.32389e+06	15.3396	1065.79	791861	15.3396	2832.79	1.45871e+06	15.3396	6514.31	1.44185e+06	15.3396	16868.2	1.88416e+06
15.3651	870495	870.03	15.3651	770.12	1.25766e+06	15.3651	1039.54	800377	15.3651	2689.75	1.36782e+06	15.3651	6381.64	1.29327e+06	15.3651	15501.6	1.76711e+06
15.3906	862255	665.02	15.3906	816.02	1.19584e+06	15.3906	1076.29	776754	15.3906	3019.82	1.24864e+06	15.3906	6361.23	1.17801e+06	15.3906	15848.5	1.60836e+06
15.4161	808585	715.02	15.4161	897.631	1.11351e+06	15.4161	1186.55	651875	15.4161	2904.3	1.18087e+06	15.4161	6223.47	1.11973e+06	15.4161	15874.8	1.37294e+06
15.4416	736298	645.02	15.4416	877.231	1.03261e+06	15.4416	1034.29	758025	15.4416	2838.29	1.03273e+06	15.4416	6391.85	977385	15.4416	15648.8	1.19247e+06
15.467	688181	835.03	15.467	831.331	974886	15.467	1055.29	623468	15.467	3025.32	925939	15.467	5902.02	821288	15.467	15590.9	1.10845e+06
15.4925	618465	655.02	15.4925	948.631	898669	15.4925	1123.54	492538	15.4925	2887.8	788780	15.4925	6177.55	733675	15.4925	15838	989577
15.518	566530	765.02	15.518	897.631	816889	15.518	1044.79	523275	15.518	2865.79	730513	15.518	6718.41	630107	15.518	16253.2	802268
15.5435	512550	710.02	15.5435	872.131	768351	15.5435	966.032	484859	15.5435	2865.79	635220	15.5435	6529.61	570835	15.5435	16547.6	683669
15.569	473436	735.02	15.569	948.631	725967	15.569	1149.8	484663	15.569	3047.33	573894	15.569	6550.02	513854	15.569	16132.3	599021
15.5944	410358	595.01	15.5944	902.731	691849	15.5944	1081.54	400752	15.5944	2909.8	525227	15.5944	6320.41	434948	15.5944	16563.4	530015
15.6199	368602	700.02	15.6199	953.731	651542	15.6199	1118.29	427107	15.6199	2832.79	492189	15.6199	6458.18	435264	15.6199	16011.4	481032
15.6454	346346	695.02	15.6454	938.431	645506	15.6454	1134.05	387054	15.6454	3173.85	444020	15.6454	6606.15	382941	15.6454	16368.9	450778
15.6709	312428	745.02	15.6709	958.831	608557	15.6709	1422.82	379519	15.6709	3245.37	418115	15.6709	6886.8	354467	15.6709	16064	416066
15.6964	285605	700.02	15.6964	938.431	596974	15.6964	1144.55	318826	15.6964	3212.36	391351	15.6964	7590.98	349964	15.6964	17246.7	404211
[truncated: 791 more rows]

## Sheet: Figure 5 Summary
	TRUE	shoulder	TRUE	TRUE	TRUE	TRUE	TRUE	TRUE
10ZnCyt5 = 532	8.45961	8.72124	9.81577	11.4359	14.6707	16.0378	17.6375	20.7312
[truncated: 69 more rows]

## Sheet: Figure 6 Data
Elution Volume 10uM Zn FTS (mL)	S32 10uM Zn FTS	67Zn 10uM Zn FTS	Elution Volume 10uM Zn FTS + 2uM 67Zn (mL)	S32 10uM Zn FTS + 2uM 67Zn	Zn67 10uM Zn FTS + 2uM 67Zn	Elution Volume 10uM Zn FTS + 5uM 67Zn (mL)	S32 10uM Zn FTS + 5uM 67Zn	Zn67 10uM Zn FTS + 5uM 67Zn	Elution Volume 10uM Zn FTS + 10uM 67Zn (mL)	S32 10uM Zn FTS + 10uM 67Zn	Zn67 10uM Zn FTS + 10uM 67Zn	Elution Volume 10uM Zn FTS + 50uM 67Zn (mL)	67Zn 10uM Zn FTS + 50uM 67Zn	S32 10uM Zn FTS + 50uM 67Zn
[truncated: 1,407 more rows]

[truncated: 9 more sheets: Figure 6 Summary, Figure 7 Data, Figure 7 Summary, Figure 8 Data, Figure 8 Summary, Figure 9 Data, Figure 9 Summary, Figure 10 Data, Figure 10 Summary]
